# Supplementary material for: Toehold switch based biosensors for sensing the highly trafficked rosewood Dalbergia maritima
Source: Synth Syst Biotechnol. 2022 Mar 30;7(2):791–801. doi: 10.1016/j.synbio.2022.03.003 (PMC8976095; doi:10.1016/j.synbio.2022.03.003)
Supplement: Multimedia component 2 [file mmc2.xlsx]

## Sheet: Summary
Supplementary information for:
Toehold switch based biosensors for sensing the highly trafficked rosewood Dalbergia maritima
Paul Soudiera,b, Daniel Rodriguez Pinzona, Tristan Reif-Trauttmansdorffa,b, Hassan Hijazia, Maëva Cherrièrea, Cátia Goncalves Pereiraa, Doriane Blaisea, Maxime Pispisaa, Angelyne Saint-Juliena, William Hamleta, Melissa Nguevoa, Eva Gomesa, Sophia Belkhelfaa, Anna Niarakisa,c, Manish Kushwahaa,b and Ioana Grigorasa,d,*
a Evry Paris-Saclay 2020 iGEM team
b Université Paris-Saclay, INRAe, AgroParisTech, Micalis Institute, Jouy-en-Josas, France.
c Université Paris-Saclay, Univ Evry, Laboratoire Européen de Recherche pour la Polyarthrite Rhumatoïde - Genhotel, Evry, France.
d Université Paris-Saclay, Univ Evry, CNRS, CEA, Génomique Métabolique, Evry, France.
*Corresponding author:
Ioana Grigoras
ioana.popescu@univ-evry.fr
Table of contents
Supplementary Table S2. Toehold switches estimated by the CUHK pipeline for the Dalbergia maritima gene MatK.
Supplementary Table S3. Toehold switches estimated by the CUHK pipeline for the Dalbergia maritima gene RbcL.
Supplementary Table S4. Toehold switches estimated by the CUHK pipeline for the Dalbergia maritima gene TrnL-UAA.
Supplementary Table S5. Sequence and toehold switches outputs comparisons between the DmMatK 1.1, DmRbcL 1.1 and DmTrnL-UAA 1.3 triggers and the corresponding sequences of other Dalbergia and non Dalbergia species.
Supplementary Table S6. Secondary-structure predictions of various sensors-triggers pairs.

## Sheet: Table S2 DmMatK
Supplementary Table S2. Toehold switches estimated by the CUHK pipeline for the Dalbergia maritima gene MatK.
			Switch Sequence		Trigger Sequence		Minimum Free Energy (MFE)							MFE structure						Number of paired base			Efficacy
Switch Number	Location	Region of detection	RNA Sequence	DNA Sequence	RNA Sequence	DNA Sequence	RBS-Linker	Switch	Trigger	Trigger-Switch Dimer	Switch-Switch Dimer	Trigger-Trigger Dimer	MFE Difference	RBS-Linker	Switch	Trigger	Trigger-Switch Dimer	Switch-Switch Dimer	Trigger-Trigger Dimer	Toehold Domain	RBS Domain in Trigger-Switch Dimer	Rare Codon Count	Efficacy Score
1	381	CAACCUGGAACGAUCCAUAUAAAUCCAUUAUUAUC	GGGAUAAUAAUGGAUUUAUAUGGAUCGUUCCAGGUUGAUAGGACTTTAGAACAGAGGAGATAAAGATGUAUCAAAUGGGAACGAUCAACCUGGCGGCAGCGCAAAAG	TAATACGACTCACTATAGGGATAATAATGGATTTATATGGATCGTTCCAGGTTGATAGGACTTTAGAACAGAGGAGATAAAGATGTATCAAATGGGAACGATCAACCTGGCGGCAGCGCAAAAG	GGGCAACCUGGAACGAUCCAUAUAAAUCCAUUAUUAUCCGAGCAUUCAUUUCACUUUUUUUGGGGGGGCUAUCUUUCAAAUGUGCGGCUCAAUUUUUCAGUGGUCCGGAAUCAAAUGCUAGAA	TAATACGACTCACTATAGGGCAACCTGGAACGATCCATATAAATCCATTATTATCCGAGCATTCATTTCACTTTTTTTGGGGGGGCTATCTTTCAAATGTGCGGCTCAATTTTTCAGTGGTCCGGAATCAAATGCTAGAA	-7	-27.5	-19.2	-84.5	-61	-48.1	37.8	..............(((.(..(((.....(((.((......))))))))..))))(((....))).....	......................(((((((((...((((((.(.(((((............))))).).))))))...)))))))))......(((....))).....	(((.....((((....))))......))).......((..((((((...(((......(((((((((....)))))))))....(((.(((.........))).))))))...)))))).)).	...((((((((((((((((((((((((((((((((((((.((((((...(((......(((((((((....)))))))))....(((.(((.........))).))))))...)))))).....))))))))))))))))))))))))))))))))))))..............(((.(..(((.....(((.((......))))))))..))))(((....))).....	(((......((((((((((...(((((((((...((((((.(.(((((............))))).).))))))...)))))))))..(((.(((....))).....)))......))))))))))...(((((((((...((((((.(.(((((............))))).).))))))...)))))))))..))).(((....))).....	(((.....((((....))))......))).......((..((((((.(((((.((((....))))(((((((........((.((.((.((........((((((((((((..((((((.((.(((.....((((....))))......))).......))..)))))).))))).((((....)))))))))))........)).)).)).))........))))))))))))..)))))).)).	0	10	0	98.0159
2	380	UCAACCUGGAACGAUCCAUAUAAAUCCAUUAUUAU	GGGAUAAUAAUGGAUUUAUAUGGAUCGUUCCAGGUUGAUAUGGACTTTAGAACAGAGGAGATAAAGATGAUAUCAAUGUGGAACGAUAACCUGGCGGCAGCGCAAAAG	TAATACGACTCACTATAGGGATAATAATGGATTTATATGGATCGTTCCAGGTTGATATGGACTTTAGAACAGAGGAGATAAAGATGATATCAATGTGGAACGATAACCTGGCGGCAGCGCAAAAG	GGGUCAACCUGGAACGAUCCAUAUAAAUCCAUUAUUAUCCGAGCAUUCAUUUCACUUUUUUUGGGGGGGCUAUCUUUCAAAUGUGCGGCUCAAUUUUUCAGUGGUCCGGAAUCAAAUGCUAGA	TAATACGACTCACTATAGGGTCAACCTGGAACGATCCATATAAATCCATTATTATCCGAGCATTCATTTCACTTTTTTTGGGGGGGCTATCTTTCAAATGTGCGGCTCAATTTTTCAGTGGTCCGGAATCAAATGCTAGA	-5.9	-31.3	-21.1	-86.5	-68.4	-51.9	34.1	...((.........((.(...((((.......))))..).)).........))..(((....))).....	.....................(((((((((((.((((((((.(.(((((............))))).).)))))))).)))))))))..))..(((....))).....	((((.....((((....)))).....))))...........((((((...(((......(((((((((....)))))))))....(((.(((.........))).))))))...))))))...	..((((((((((((((((((((((((((((((((((((((.((((((...(((......(((((((((....)))))))))....(((.(((.........))).))))))...))))))....))))))))))))))))))))))))))))))))))))))..((.........((.(...((((.......))))..).)).........))..(((....))).....	.........((((((((((..(((((((((((.((((((((.(.(((((............))))).).)))))))).)))))))))..))..(((....)))..............))))))))))..(((((((((((.((((((((.(.(((((............))))).).)))))))).)))))))))..))..(((....))).....	((((.....((((....)))).....))))...........((((((.(((((.((((....))))(((((((........((.((.((.((........((((((((((((..((((((...((((.....((((....)))).....))))...........)))))).))))).((((....)))))))))))........)).)).)).))........))))))))))))..))))))...	0	8	0	89.603
3	295	UGGCUUCAAAGAAUGCGCCUCUUUUGAUGAAUAAA	GGGUUUAUUCAUCAAAAGAGGCGCAUUCUUUGAAGCCAUAUGGACTTTAGAACAGAGGAGATAAAGATGAUAUGGAUGCAAAGAAUGAACCUGGCGGCAGCGCAAAAG	TAATACGACTCACTATAGGGTTTATTCATCAAAAGAGGCGCATTCTTTGAAGCCATATGGACTTTAGAACAGAGGAGATAAAGATGATATGGATGCAAAGAATGAACCTGGCGGCAGCGCAAAAG	GGGUGGCUUCAAAGAAUGCGCCUCUUUUGAUGAAUAAAUGGAAACACUAUCUCAUCUAUUUCUGGCAAUGUCAUUUUGAUGUUUGGUCUCAACCUGGAACGAUCCAUAUAAAUCCAUUAUUAU	TAATACGACTCACTATAGGGTGGCTTCAAAGAATGCGCCTCTTTTGATGAATAAATGGAAACACTATCTCATCTATTTCTGGCAATGTCATTTTGATGTTTGGTCTCAACCTGGAACGATCCATATAAATCCATTATTAT	-4.8	-29.5	-21.1	-78.7	-64	-48.7	28.1	(((.(.(((((............))))).).))).....................(((....))).....	..................(((..(((((((((...((((((.(.(((((............))))).).))))))...)))))))))..))).(((....))).....	((((.(((((...))).))(((......(((((.....((....)).....))))).......)))(((((((...))))))).(((....)))((((....)))).....))))........	(((((((((((((((((((((((((((((((((..(((((((............))))))).....(((((((...))))))).(((....)))((((....)))).((((((((........)))))))))))))))))))))))))))))))))))))((((.(.(((((............))))).).))))...............)))).(((....))).....	((((..((((........(((..(((((((((...((((((.(.(((((............))))).).))))))...)))))))))..))).(((....))).....))))..))))........(((..(((((((((...((((((.(.(((((............))))).).))))))...)))))))))..))).(((....))).....	((((.(((((...))).))(((......(((((.....((....)).....))))).......)))(((((((...))))))).(((....)))((((.((.((((.....((((........)))).(((((...))).))(((......(((((.....((....)).....))))).......)))(((((((...))))))).(((....))))))).)).)))).....))))........	2	13	1	55.1468
4	343	UCAUCUAUUUCUGGCAAUGUCAUUUUGAUGUUUGG	GGGCCAAACAUCAAAAUGACAUUGCCAGAAAUAGAUGAUAUGGACTTTAGAACAGAGGAGATAAAGATGAUAUCAAUGAUUUCUGGCAACCUGGCGGCAGCGCAAAAG	TAATACGACTCACTATAGGGCCAAACATCAAAATGACATTGCCAGAAATAGATGATATGGACTTTAGAACAGAGGAGATAAAGATGATATCAATGATTTCTGGCAACCTGGCGGCAGCGCAAAAG	GGGUCAUCUAUUUCUGGCAAUGUCAUUUUGAUGUUUGGUCUCAACCUGGAACGAUCCAUAUAAAUCCAUUAUUAUCCGAGCAUUCAUUUCACUUUUUUUGGGGGGGCUAUCUUUCAAAUGUGC	TAATACGACTCACTATAGGGTCATCTATTTCTGGCAATGTCATTTTGATGTTTGGTCTCAACCTGGAACGATCCATATAAATCCATTATTATCCGAGCATTCATTTCACTTTTTTTGGGGGGGCTATCTTTCAAATGTGC	-7.5	-27	-19.2	-81	-62.7	-44.8	34.8	...((...((((((.......((((.......))))......))))))...))..(((....))).....	.....................(((((((((((...((((((.(.(((((............))))).).))))))...)))))))))))....(((....))).....	..((((........))))...........(((((((((........((((..............)))).......)))))))))............(((((((((....))))))))).....	..(((((((((((((((((((((((((((((((((((((((.....((((....))))......................................(((((((((....))))))))).....)))))))))))))))))))))))))))))))))))))))..((...((((((.......((((.......))))......))))))...))..(((....))).....	.((((................(((((((((((...((((((.(.(((((............))))).).))))))...)))))))))))....(((....)))......))))................(((((((((((...((((((.(.(((((............))))).).))))))...)))))))))))....(((....))).....	..............(((((.(((((....(((((((((........((((..............)))).......)))))))))............(((((((((....)))))))))...................))))).)))))....(((((((((........((((..............)))).......)))))))))............(((((((((....))))))))).....	0	11	0	44.232
5	319	UGAUGAAUAAAUGGAAACACUAUCUCAUCUAUUUC	GGGAAAUAGAUGAGAUAGUGUUUCCAUUUAUUCAUCAUAUGGACTTTAGAACAGAGGAGATAAAGATGAUAUGAAUGAUAAAUGGAAACCUGGCGGCAGCGCAAAAG	TAATACGACTCACTATAGGGAAATAGATGAGATAGTGTTTCCATTTATTCATCATATGGACTTTAGAACAGAGGAGATAAAGATGATATGAATGATAAATGGAAACCTGGCGGCAGCGCAAAAG	GGGUGAUGAAUAAAUGGAAACACUAUCUCAUCUAUUUCUGGCAAUGUCAUUUUGAUGUUUGGUCUCAACCUGGAACGAUCCAUAUAAAUCCAUUAUUAUCCGAGCAUUCAUUUCACUUUUUUU	TAATACGACTCACTATAGGGTGATGAATAAATGGAAACACTATCTCATCTATTTCTGGCAATGTCATTTTGATGTTTGGTCTCAACCTGGAACGATCCATATAAATCCATTATTATCCGAGCATTCATTTCACTTTTTTT	-4.9	-28.6	-18.3	-75	-61.2	-45.6	28.1	..............(((.(.........((.((....)).)).........))))(((....))).....	...............(((.(((((((((((((..((((((.(.(((((............))))).).))))))..))))))))))))))))(((....))).....	(((((((((.....((((..........((((......((((...))))....))))...(((....)))((((....))))......)))))))))))))......................	((((((((((((((((((((((((((((((((((((((((((...))).....(((((((((........((((..............)))).......)))))))))................)))))))))))))))))))))))))))))))))))((((.(.(((((............))))).).))))...............)))).(((....))).....	...............(((.(((((((((((((..((((((.(.(((((............(((((.(.((((((..(((((((((((((((((((....)))....................))).)))))))))))))..)))))).).)))))............))))).).))))))..))))))))))))))))(((....))).....	(((((((((.....((((..........((((......(((((.(((((....((((...(((....)))((((....))))......(((((((((((((......................))))))))).....))))..........))))......))))).)))))....))))...(((....)))((((....))))......)))))))))))))......................	3	13	1	44.0663
6	113	UUUUCUACGUAAGAGAUCCUCUUAUUUACGAUUAA	GGGUUAAUCGUAAAUAAGAGGAUCUCUUACGUAGAAAAUAUGGACTTTAGAACAGAGGAGATAAAGATGAUAUUUAUGACGUAAGAGAACCUGGCGGCAGCGCAAAAG	TAATACGACTCACTATAGGGTTAATCGTAAATAAGAGGATCTCTTACGTAGAAAATATGGACTTTAGAACAGAGGAGATAAAGATGATATTTATGACGTAAGAGAACCTGGCGGCAGCGCAAAAG	GGGUUUUCUACGUAAGAGAUCCUCUUAUUUACGAUUAAACUCUUUUAUCGUUAUUUUUGAGCGAAUCUAUUUCUAUGCAAAAAUCGAACAUCUUGUGGAAGUCUUUUCUAAGAAUUUUUCGUC	TAATACGACTCACTATAGGGTTTTCTACGTAAGAGATCCTCTTATTTACGATTAAACTCTTTTATCGTTATTTTTGAGCGAATCTATTTCTATGCAAAAATCGAACATCTTGTGGAAGTCTTTTCTAAGAATTTTTCGTC	-4.8	-27.9	-19	-75.2	-63.8	-46.5	28.3	(((.(.(((((............))))).).))).....................(((....))).....	..................(((.((((((((((...((((((.(.(((((............))))).).))))))...)))))))))).))).(((....))).....	((((((((((.(((((((...))))))).)).))..)))))).....(((..(((((((...(((.....)))....))))))))))...(((((.((((....)))))))))..........	((((((((((((((((((((((((((((((((((((((.(((.....(((..(((((((...(((.....)))....))))))))))...(((((.((((....)))))))))..........)))))))))))))))))))))))))))))))))))((((((.(.(((((............))))).).))))))...........)))))).(((....))).....	.((((((((.........(((.((((((((((...((((((.(.(((((............))))).).))))))...)))))))))).))).(((....)))......)))))))).........(((.((((((((((...((((((.(.(((((............))))).).))))))...)))))))))).))).(((....))).....	((((((((((.(((((((...))))))).)).))..)))))).....(((..(((((((...(((.....)))....))))))))))...(((((.(((((.(((((.(((((..........((((((((((.(((((((...))))))).)).))..)))))).....(((..(((((((...(((.....)))....))))))))))...))))).))))).))))).)))))..........	2	13	0	40.7191
7	81	UUUUAUGUAUGUGAACACGAAUCCAUCUUCCUUUU	GGGAAAAGGAAGAUGGAUUCGUGUUCACAUACAUAAAAUAUGGACTTTAGAACAGAGGAGATAAAGATGAUAUUUAUGGUAUGUGAAAACCUGGCGGCAGCGCAAAAG	TAATACGACTCACTATAGGGAAAAGGAAGATGGATTCGTGTTCACATACATAAAATATGGACTTTAGAACAGAGGAGATAAAGATGATATTTATGGTATGTGAAAACCTGGCGGCAGCGCAAAAG	GGGUUUUAUGUAUGUGAACACGAAUCCAUCUUCCUUUUUCUACGUAAGAGAUCCUCUUAUUUACGAUUAAACUCUUUUAUCGUUAUUUUUGAGCGAAUCUAUUUCUAUGCAAAAAUCGAACAU	TAATACGACTCACTATAGGGTTTTATGTATGTGAACACGAATCCATCTTCCTTTTTCTACGTAAGAGATCCTCTTATTTACGATTAAACTCTTTTATCGTTATTTTTGAGCGAATCTATTTCTATGCAAAAATCGAACAT	-6.5	-22.1	-16.8	-80.7	-51.2	-38.6	41.8	(((.(.(((((............))))).).))).....(((........)))..(((....))).....	........(((......)))((.(((((((((...((((((.(.(((((............))))).).))))))...))))))))).))...(((....))).....	((((((..(((......))).))))))................(((((((...)))))))..(((((...........))))).(((((((...(((.....)))....))))))).......	(((((((((((((((((((((((((((((((((((((((((..(((((((...)))))))..(((((...........))))).(((((((...(((.....)))....))))))).......)))))))))))))))))))))))))))))))))))((((((.(.(((((............))))).).))))))...........)))))).(((....))).....	......(((...((((((((((.(((((((((...((((((.(.(((((............))))).).))))))...)))))))))..(((.(((....)))...........)))...)))))))))).(((((((((...((((((.(.(((((............))))).).))))))...)))))))))..))).(((....))).....	((((((..(((......))).))))))................((((((((((.((((((.((.((..((.........(((..(((((((...(((.....)))....))))))))))....((((((..(((......))).)))))).......))..)))).))))))))).)))))))..(((((...........))))).(((((((...(((.....)))....))))))).......	6	13	0	38.1275
8	348	UAUUUCUGGCAAUGUCAUUUUGAUGUUUGGUCUCA	GGGUGAGACCAAACAUCAAAAUGACAUUGCCAGAAAUAUAUGGACTTTAGAACAGAGGAGATAAAGATGAUAUAUAUGUGGCAAUGUAACCUGGCGGCAGCGCAAAAG	TAATACGACTCACTATAGGGTGAGACCAAACATCAAAATGACATTGCCAGAAATATATGGACTTTAGAACAGAGGAGATAAAGATGATATATATGTGGCAATGTAACCTGGCGGCAGCGCAAAAG	GGGUAUUUCUGGCAAUGUCAUUUUGAUGUUUGGUCUCAACCUGGAACGAUCCAUAUAAAUCCAUUAUUAUCCGAGCAUUCAUUUCACUUUUUUUGGGGGGGCUAUCUUUCAAAUGUGCGGCUC	TAATACGACTCACTATAGGGTATTTCTGGCAATGTCATTTTGATGTTTGGTCTCAACCTGGAACGATCCATATAAATCCATTATTATCCGAGCATTCATTTCACTTTTTTTGGGGGGGCTATCTTTCAAATGTGCGGCTC	-6	-26.9	-21.4	-81.8	-58.9	-49.3	33.5	(((.(.(((((............))))).).)))(((((......))))).....(((....))).....	((......)).............(((((((((.(.((((((.(.(((((............))))).).)))))).).)))))))))......(((....))).....	(((((.(..(((.(((((((...))))))).(((....)))((((....)))).......)))..).)))))((((...((((..........(((((((....)))))))))))....))))	((((((((((((((((((((((((((((((((((((((.((((((....)))).................(((.(((((..............(((((((....)))))))))))).)))...)).)))))))))))))))))))))))))))))))))))).....(((((............)))))......(((((......))))).))..(((....))).....	((......)).............(((((((((.(.((((((.(.(((((............))))).).)))))).).)))))))))...(((.((.(((........((......)).............(((((((((.(.((((((.(.(((((............))))).).)))))).).)))))))))...))).)).)))........	(((((.(..(((.(((((((...))))))).(((....)))((((.((.((((.......(((..(.(((((((((...((((..........(((((((....)))))))))))....))))))))).)..))).(((((((...))))))).(((....))))))).)).)))).......)))..).)))))((((...((((..........(((((((....)))))))))))....))))	4	10	0	28.3416
9	297	GCUUCAAAGAAUGCGCCUCUUUUGAUGAAUAAAUG	GGGCAUUUAUUCAUCAAAAGAGGCGCAUUCUUUGAAGCAUAGGACTTTAGAACAGAGGAGATAAAGATGUAUGCUAUGAAGAAUGCGAACCUGGCGGCAGCGCAAAAG	TAATACGACTCACTATAGGGCATTTATTCATCAAAAGAGGCGCATTCTTTGAAGCATAGGACTTTAGAACAGAGGAGATAAAGATGTATGCTATGAAGAATGCGAACCTGGCGGCAGCGCAAAAG	GGGCUUCAAAGAAUGCGCCUCUUUUGAUGAAUAAAUGGAAACACUAUCUCAUCUAUUUCUGGCAAUGUCAUUUUGAUGUUUGGUCUCAACCUGGAACGAUCCAUAUAAAUCCAUUAUUAUCC	TAATACGACTCACTATAGGGCTTCAAAGAATGCGCCTCTTTTGATGAATAAATGGAAACACTATCTCATCTATTTCTGGCAATGTCATTTTGATGTTTGGTCTCAACCTGGAACGATCCATATAAATCCATTATTATCC	-7.5	-30	-19.1	-76.8	-64	-45.4	27.7	.((((.(((((............)))))..((((.((....)).))))...))))(((....))).....	....................((((((((((((((.((((((.(.(((((............))))).).)))))).)))))))))))..))).(((....))).....	(((((((...))).))(((......(((((.....((....)).....))))).......)))(((((((...))))))).(((....)))((((....)))).......))..........	..(((((((((((((((((((((((((((((((((((............((((......((((...))))....))))...(((....)))((((....))))......(((..........)))))))))))))))))))))))))))))))))))))).((((.(((((............)))))..((((.((....)).))))...))))(((....))).....	....................((((((((((((((.((((((.(.(((((............(((((.(.((((((.(((((((((((..(((.(((....))).........................)))))))))))))).)))))).).)))))............))))).).)))))).)))))))))))..))).(((....))).....	(((((((...))).)).))......(((((...((((((..........((((......(((((.(((((....((((...(((....)))((((....))))......((((((.(((((.(((((((...))).)).))......)))))...))))))..........))))......))))).)))))....))))...(((....)))((((....))))......)))))).))))).	0	13	0	17.8364
10	50	UAAUCCAAGAAUUCUCUUGUUCCUAUAUAAUUUUU	GGGAAAAAUUAUAUAGGAACAAGAGAAUUCUUGGAUUAUAUGGACTTTAGAACAGAGGAGATAAAGATGAUAUAAAUGAAGAAUUCUAACCUGGCGGCAGCGCAAAAG	TAATACGACTCACTATAGGGAAAAATTATATAGGAACAAGAGAATTCTTGGATTATATGGACTTTAGAACAGAGGAGATAAAGATGATATAAATGAAGAATTCTAACCTGGCGGCAGCGCAAAAG	GGGUAAUCCAAGAAUUCUCUUGUUCCUAUAUAAUUUUUAUGUAUGUGAACACGAAUCCAUCUUCCUUUUUCUACGUAAGAGAUCCUCUUAUUUACGAUUAAACUCUUUUAUCGUUAUUUUUGA	TAATACGACTCACTATAGGGTAATCCAAGAATTCTCTTGTTCCTATATAATTTTTATGTATGTGAACACGAATCCATCTTCCTTTTTCTACGTAAGAGATCCTCTTATTTACGATTAAACTCTTTTATCGTTATTTTTGA	-6	-21.5	-18.2	-65.9	-47	-42.8	26.2	..............(((...(((.......................)))...)))(((....))).....	.............((((......(((((((((.(.((((((.(.(((((............))))).).)))))).).)))))))))..))))(((....))).....	........(((((((..((.(((((((((((((...))))))).).))))).))....................(((((((...)))))))..(((((...........))))).))))))).	..((((((((((((((((((((((((((((((((((((......(((((...(((......)))....))).))(((((((...)))))))..(((((...........)))))............)))))))))))))))))))))))))))))))))))).............(((...(((.......................)))...)))(((....))).....	.............((((......(((((((((.(.((((((.(.(((((............(((((.(.((((((.(.(((((((((..(((((((....)))..................))))......))))))))).).)))))).).)))))............))))).).)))))).).)))))))))..))))(((....))).....	((((.((((((((((((...(((((((((((((...))))))).).))))).))))...))))...........(((((((...)))))))..(((((...........))))).........)))).))))((((((((...(((((((((((((...))))))).).))))).))))...))))...........(((((((...)))))))..(((((...........))))).........	4	6	0	10.2015
11	47	AAGUAAUCCAAGAAUUCUCUUGUUCCUAUAUAAUU	GGGAAUUAUAUAGGAACAAGAGAAUUCUUGGAUUACUUAUAGGACTTTAGAACAGAGGAGATAAAGATGUAUAAGAUGUCCAAGAAUAACCUGGCGGCAGCGCAAAAG	TAATACGACTCACTATAGGGAATTATATAGGAACAAGAGAATTCTTGGATTACTTATAGGACTTTAGAACAGAGGAGATAAAGATGTATAAGATGTCCAAGAATAACCTGGCGGCAGCGCAAAAG	GGGAAGUAAUCCAAGAAUUCUCUUGUUCCUAUAUAAUUUUUAUGUAUGUGAACACGAAUCCAUCUUCCUUUUUCUACGUAAGAGAUCCUCUUAUUUACGAUUAAACUCUUUUAUCGUUAUUUU	TAATACGACTCACTATAGGGAAGTAATCCAAGAATTCTCTTGTTCCTATATAATTTTTATGTATGTGAACACGAATCCATCTTCCTTTTTCTACGTAAGAGATCCTCTTATTTACGATTAAACTCTTTTATCGTTATTTT	-8.8	-23.4	-19.6	-71.8	-52.2	-45.6	28.8	...((((((((..(((.............))).))))..))))............(((....))).....	.......................((((((((((..((((((.(.(((((............))))).).))))))..))))))))))......(((....))).....	((((((..........((((...(((((((((((((...))))))).).))))).))))....))))))........(((((((...)))))))..(((((...........)))))......	(((((((((((((((((((((((((((((((((((((((((......(((((...(((......)))....))).))(((((((...)))))))..(((((...........)))))......))))))))))))))))))))))))))))))))))))))...((((((((..(((.............))).))))..))))........))).(((....))).....	..........((((.........((((((((((..((((((.(.(((((............))))).).))))))..))))))))))..(((((((....)))...............)))).........((((((((((..((((((.(.(((((............))))).).))))))..))))))))))..))))(((....))).....	((((((........((((((((.(((((((((((((...))))))).).))))).))......((((((........(((((((...)))))))..(((((...........)))))......))))))........))))))((.(((((((((((((...))))))).).))))).))......))))))........(((((((...)))))))..(((((...........)))))......	0	13	0	5.63928
12	242	AUUCUUCAAGGAUCCUUUGAUUCAUUACGUUAGAU	GGGAUCUAACGUAAUGAAUCAAAGGAUCCUUGAAGAAUAUAGGACTTTAGAACAGAGGAGATAAAGATGUAUAUUAUGCAAGGAUCCAACCUGGCGGCAGCGCAAAAG	TAATACGACTCACTATAGGGATCTAACGTAATGAATCAAAGGATCCTTGAAGAATATAGGACTTTAGAACAGAGGAGATAAAGATGTATATTATGCAAGGATCCAACCTGGCGGCAGCGCAAAAG	GGGAUUCUUCAAGGAUCCUUUGAUUCAUUACGUUAGAUAUCAAGGAAAAGCCAUUCUGGCUUCAAAGAAUGCGCCUCUUUUGAUGAAUAAAUGGAAACACUAUCUCAUCUAUUUCUGGCAAUG	TAATACGACTCACTATAGGGATTCTTCAAGGATCCTTTGATTCATTACGTTAGATATCAAGGAAAAGCCATTCTGGCTTCAAAGAATGCGCCTCTTTTGATGAATAAATGGAAACACTATCTCATCTATTTCTGGCAATG	-8.3	-26	-26.1	-81.5	-59.2	-59.8	29.4	..............(((.(((........(((((...)))))....)))...)))(((....))).....	.......................(((((((((...((((((.(.(((((............))))).).))))))...)))))))))......(((....))).....	((((((((...))))))))............((((((....(((((...((((((((........)))))).)).))))).(((((.....((....)).....)))))....))))))....	...(((((((((((((((((((((((((((((((((((.((......((((((...))))))..........(((......(((((.....((....)).....))))).......)))....)).)))))))))))))))))))))))))))))))))))..............(((.(((........(((((...)))))....)))...)))(((....))).....	.((((((................(((((((((...((((((.(.(((((............))))).).))))))...)))))))))......(((....)))......))))))................(((((((((...((((((.(.(((((............))))).).))))))...)))))))))......(((....))).....	(((((((((.(((((((((............((((((....(((((...((((((((........)))))).)).))))).(((((.....((....)).....)))))....))))))....))))))))).)))))))))............((((((....(((((...((((((((........)))))).)).))))).(((((.....((....)).....)))))....))))))....	0	9	0	-0.710136
13	117	CUACGUAAGAGAUCCUCUUAUUUACGAUUAAACUC	GGGAGUUUAAUCGUAAAUAAGAGGAUCUCUUACGUAGAUAGGACTTTAGAACAGAGGAGATAAAGATGUAUCUAAUGAAGAGAUCCAACCUGGCGGCAGCGCAAAAG	TAATACGACTCACTATAGGGAGTTTAATCGTAAATAAGAGGATCTCTTACGTAGATAGGACTTTAGAACAGAGGAGATAAAGATGTATCTAATGAAGAGATCCAACCTGGCGGCAGCGCAAAAG	GGGCUACGUAAGAGAUCCUCUUAUUUACGAUUAAACUCUUUUAUCGUUAUUUUUGAGCGAAUCUAUUUCUAUGCAAAAAUCGAACAUCUUGUGGAAGUCUUUUCUAAGAAUUUUUCGUCUACC	TAATACGACTCACTATAGGGCTACGTAAGAGATCCTCTTATTTACGATTAAACTCTTTTATCGTTATTTTTGAGCGAATCTATTTCTATGCAAAAATCGAACATCTTGTGGAAGTCTTTTCTAAGAATTTTTCGTCTACC	-10	-26.9	-17.5	-79	-58.9	-43.5	34.6	...(((((((....((....(((((......)))))..)).)))).)))......(((....))).....	......................(((((((((...((((((.(.(((((............))))).).))))))...)))))))))......(((....))).....	((((...(((((((...)))))))..(((((...........))))).(((((((...(((.....)))....)))))))......(((((.((((....))))))))).......))))...	(((((((((((((((((((((((((((((((((((((((....(((..(((((((...(((.....)))....)))))))))).......(((((..((((....))))........)))))..))))))))))))))))))))))))))))))))))))...(((((((....((....(((((......)))))..)).)))).)))..))).(((....))).....	......................(((((((((...((((((.(.(((((............))))).).))))))...)))))))))...(((.((.(((..............................(((((((((...((((((.(.(((((............))))).).))))))...)))))))))...))).)).)))........	((((...(((((((...)))))))..(((((...........))))).(((((((...(((.....)))....)))))))......(((((.(((((.(((((.(((((.......((((...))))...(((((((...)))))))..(((((...........))))).(((((((...(((.....)))....)))))))......))))).))))).))))).))))).......))))...	0	14	1	-2.81449
14	116	UCUACGUAAGAGAUCCUCUUAUUUACGAUUAAACU	GGGAGUUUAAUCGUAAAUAAGAGGAUCUCUUACGUAGAUAUGGACTTTAGAACAGAGGAGATAAAGATGAUAUCUAUGUAAGAGAUCAACCUGGCGGCAGCGCAAAAG	TAATACGACTCACTATAGGGAGTTTAATCGTAAATAAGAGGATCTCTTACGTAGATATGGACTTTAGAACAGAGGAGATAAAGATGATATCTATGTAAGAGATCAACCTGGCGGCAGCGCAAAAG	GGGUCUACGUAAGAGAUCCUCUUAUUUACGAUUAAACUCUUUUAUCGUUAUUUUUGAGCGAAUCUAUUUCUAUGCAAAAAUCGAACAUCUUGUGGAAGUCUUUUCUAAGAAUUUUUCGUCUAC	TAATACGACTCACTATAGGGTCTACGTAAGAGATCCTCTTATTTACGATTAAACTCTTTTATCGTTATTTTTGAGCGAATCTATTTCTATGCAAAAATCGAACATCTTGTGGAAGTCTTTTCTAAGAATTTTTCGTCTAC	-7.9	-32.7	-18.4	-80	-70.5	-45.3	28.9	......(((((............))))).((((.(((.....))).)))).....(((....))).....	.......................((((((((((((((((((.(.(((((............))))).).))))))))))))))))))......(((....))).....	((((((.(....)))))))........(((((...........))))).(((((((...(((.....)))....)))))))((((..(((((.((((....)))))))))....)))).....	((((((((((((((((((((((((((((((((((((((((....(((..(((((((...(((.....)))....))))))))))...(((((.((((....)))))))))..............)))))))))))))))))))))))))))))))))))))).....(((((............))))).((((.(((.....))).)))).))..(((....))).....	.......................((((((((((((((((((.(.(((((............))))).).))))))))))))))))))...(((.((.(((...............................((((((((((((((((((.(.(((((............))))).).))))))))))))))))))...))).)).)))........	((((((.(....)))))))........(((((...........))))).(((((((...(((.....)))....)))))))((((..(((((.(((((.(((((.(((((....((((.....((((((.(....)))))))........(((((...........))))).(((((((...(((.....)))....)))))))))))..))))).))))).))))).)))))....)))).....	0	13	0	-5.95757
15	132	UCUUAUUUACGAUUAAACUCUUUUAUCGUUAUUUU	GGGAAAAUAACGAUAAAAGAGUUUAAUCGUAAAUAAGAUAUGGACTTTAGAACAGAGGAGATAAAGATGAUAUCUAUGUUACGAUUAAACCUGGCGGCAGCGCAAAAG	TAATACGACTCACTATAGGGAAAATAACGATAAAAGAGTTTAATCGTAAATAAGATATGGACTTTAGAACAGAGGAGATAAAGATGATATCTATGTTACGATTAAACCTGGCGGCAGCGCAAAAG	GGGUCUUAUUUACGAUUAAACUCUUUUAUCGUUAUUUUUGAGCGAAUCUAUUUCUAUGCAAAAAUCGAACAUCUUGUGGAAGUCUUUUCUAAGAAUUUUUCGUCUACCUUAUCAUUCUUCAAG	TAATACGACTCACTATAGGGTCTTATTTACGATTAAACTCTTTTATCGTTATTTTTGAGCGAATCTATTTCTATGCAAAAATCGAACATCTTGTGGAAGTCTTTTCTAAGAATTTTTCGTCTACCTTATCATTCTTCAAG	-6.5	-26.4	-12.7	-62.1	-56.8	-33.9	23	((((((..(((..................)))..))))))...............(((....))).....	.................((.((((((((((((...((((((.(.(((((............))))).).))))))...)))))))))))))).(((....))).....	((((.......(((((...........))))).(((((((...(((.....)))....)))))))((((..(((((.((((....)))))))))....))))...))))..............	(((((((((((((((((((((((((((((((((((((((..(((((.....((((..(.((((..(...(((...)))...)..)))))..))))...)))))......................)))))))))))))))))))))))))))))))))))(((((((..(((..................)))..))))))).........)))).(((....))).....	.................((.((((((((((((...((((((.(.(((((............(((((.(.((((((...((((((((((((((.(((....)))......................)).))))))))))))...)))))).).)))))............))))).).))))))...)))))))))))))).(((....))).....	((((.......(((((...........))))).(((((((...(((.....)))....)))))))((((..(((((.(((((.(((((.(((((....((((...((((..............)))).......(((((...........))))).(((((((...(((.....)))....)))))))))))..))))).))))).))))).)))))....))))...))))..............	2	8	1	-8.74628
16	292	UUCUGGCUUCAAAGAAUGCGCCUCUUUUGAUGAAU	GGGAUUCAUCAAAAGAGGCGCAUUCUUUGAAGCCAGAAUAUGGACTTTAGAACAGAGGAGATAAAGATGAUAUUCAUGCUUCAAAGAAACCUGGCGGCAGCGCAAAAG	TAATACGACTCACTATAGGGATTCATCAAAAGAGGCGCATTCTTTGAAGCCAGAATATGGACTTTAGAACAGAGGAGATAAAGATGATATTCATGCTTCAAAGAAACCTGGCGGCAGCGCAAAAG	GGGUUCUGGCUUCAAAGAAUGCGCCUCUUUUGAUGAAUAAAUGGAAACACUAUCUCAUCUAUUUCUGGCAAUGUCAUUUUGAUGUUUGGUCUCAACCUGGAACGAUCCAUAUAAAUCCAUUAU	TAATACGACTCACTATAGGGTTCTGGCTTCAAAGAATGCGCCTCTTTTGATGAATAAATGGAAACACTATCTCATCTATTTCTGGCAATGTCATTTTGATGTTTGGTCTCAACCTGGAACGATCCATATAAATCCATTAT	-7.4	-28.1	-22	-84.1	-63.9	-50.5	34	...((.((((.((((((((...............))).)).)))))))...))..(((....))).....	.................((((.(((((((((((..((((((.(.(((((............))))).).))))))..))))))))))).((....))..)))).....	(((((..((((.((.((((((((((......(((((.....((....)).....))))).......)))...).))))))..))...))))..)))))(((....)))...............	..((((((((((((((((((((((((((((((((((((.((((((..........((((......((((...))))....))))...(((....)))((((....))))......)))))).....))))))))))))))))))))))))))))))))))))..((.((((.((((((((...............))).)).)))))))...))..(((....))).....	.................((((.(((((((((((..((((((.(.(((((............))))).).))))))..)))))))))))...((.((.((((((......................)))).(((((((((((..((((((.(.(((((............))))).).))))))..)))))))))))...)).)).)))))).....	(((((..((((.((.((((((((((......(((((.....((....)).....))))).......)))...).))))))..))...))))..)))))(((.((.(((...............(((((..((((.((.((((((((((......(((((.....((....)).....))))).......)))...).))))))..))...))))..)))))))).)).)))...............	3	13	1	-14.7817
17	48	AGUAAUCCAAGAAUUCUCUUGUUCCUAUAUAAUUU	GGGAAAUUAUAUAGGAACAAGAGAAUUCUUGGAUUACUAUAGGACTTTAGAACAGAGGAGATAAAGATGUAUAGUAUGCCAAGAAUUAACCUGGCGGCAGCGCAAAAG	TAATACGACTCACTATAGGGAAATTATATAGGAACAAGAGAATTCTTGGATTACTATAGGACTTTAGAACAGAGGAGATAAAGATGTATAGTATGCCAAGAATTAACCTGGCGGCAGCGCAAAAG	GGGAGUAAUCCAAGAAUUCUCUUGUUCCUAUAUAAUUUUUAUGUAUGUGAACACGAAUCCAUCUUCCUUUUUCUACGUAAGAGAUCCUCUUAUUUACGAUUAAACUCUUUUAUCGUUAUUUUU	TAATACGACTCACTATAGGGAGTAATCCAAGAATTCTCTTGTTCCTATATAATTTTTATGTATGTGAACACGAATCCATCTTCCTTTTTCTACGTAAGAGATCCTCTTATTTACGATTAAACTCTTTTATCGTTATTTTT	-6.9	-26.9	-19.2	-69.7	-57.8	-43.9	23.6	......(((((............))))).(((...((.(((((.(......).)))))))...)))....	.................((.(..(((((((((..(((((((.(.(((((............))))).).)))))))..)))))))))..).))(((....))).....	.(((....)))((((((((...(((((((((((((...))))))).).))))).))))...))))...........(((((((...)))))))..(((((...........))))).......	...(((((((((((((((((((((((((((((((((((((......(((((...(((......)))....))).))(((((((...)))))))..(((((...........)))))........)))))))))))))))))))))))))))))))))))))......(((((............))))).(((...((.(((((.(......).)))))))...)))....	.................((.(..(((((((((..(((((((.(.(((((............(((((.(.(((((((..(((((((((..(.(((((....)))......................)).)..)))))))))..))))))).).)))))............))))).).)))))))..)))))))))..).))(((....))).....	.(((....)))((((((((...(((((((((((((...(((((((.(.(((((.((((...((((...........(((((((...)))))))..(((((...........)))))........(((....)))))))))))...)))))))))))))...))))))).).))))).))))...))))...........(((((((...)))))))..(((((...........))))).......	2	13	1	-18.5824
18	254	UCCUUUGAUUCAUUACGUUAGAUAUCAAGGAAAAG	GGGCUUUUCCUUGAUAUCUAACGUAAUGAAUCAAAGGAUAUGGACTTTAGAACAGAGGAGATAAAGATGAUAUCCAUGGAUUCAUUAAACCUGGCGGCAGCGCAAAAG	TAATACGACTCACTATAGGGCTTTTCCTTGATATCTAACGTAATGAATCAAAGGATATGGACTTTAGAACAGAGGAGATAAAGATGATATCCATGGATTCATTAAACCTGGCGGCAGCGCAAAAG	GGGUCCUUUGAUUCAUUACGUUAGAUAUCAAGGAAAAGCCAUUCUGGCUUCAAAGAAUGCGCCUCUUUUGAUGAAUAAAUGGAAACACUAUCUCAUCUAUUUCUGGCAAUGUCAUUUUGAUGU	TAATACGACTCACTATAGGGTCCTTTGATTCATTACGTTAGATATCAAGGAAAAGCCATTCTGGCTTCAAAGAATGCGCCTCTTTTGATGAATAAATGGAAACACTATCTCATCTATTTCTGGCAATGTCATTTTGATGT	-9	-23.4	-23.8	-86.8	-55	-56.6	39.6	((((((..(((..................)))..))))))...............(((....))).....	((......)).............(((((((((...((((((.(.(((((............))))).).))))))...)))))))))......(((....))).....	(..(((....((((((((...........(((((...((((((((........)))))).)).)))))))))))))....)))..).......((((......((((...))))....)))).	(((((((((((((((((((((((((((((((((((((((((((((........)))))..(((......(((((.....((....)).....))))).......))).((((((...)))))).))))))))))))))))))))))))))))))))))((((((.(.(((((............))))).).))))))..))))))..........(((....))).....	(.((((((((((....(((((.((.....(((....)))....)).)))))...)))))))....(((((.(((((((((((((((...((....)).(((.(.....).)))(((((((....(((((.((.....(((....)))....)).)))))...)))))))....))))).)))))))))))))))...((....)).))).).....	(..(((....((((((((...........(((((...((((((((........)))))).)).)))))))))))))....)))..).......((((......(((((.(((((....((((.(..(((....((((((((...........(((((...((((((((........)))))).)).)))))))))))))....)))..).......))))......))))).)))))....)))).	4	13	0	-26.0201
19	45	AAAAGUAAUCCAAGAAUUCUCUUGUUCCUAUAUAA	GGGUUAUAUAGGAACAAGAGAAUUCUUGGAUUACUUUUAUAGGACTTTAGAACAGAGGAGATAAAGATGUAUAAAAUGAAUCCAAGAAACCUGGCGGCAGCGCAAAAG	TAATACGACTCACTATAGGGTTATATAGGAACAAGAGAATTCTTGGATTACTTTTATAGGACTTTAGAACAGAGGAGATAAAGATGTATAAAATGAATCCAAGAAACCTGGCGGCAGCGCAAAAG	GGGAAAAGUAAUCCAAGAAUUCUCUUGUUCCUAUAUAAUUUUUAUGUAUGUGAACACGAAUCCAUCUUCCUUUUUCUACGUAAGAGAUCCUCUUAUUUACGAUUAAACUCUUUUAUCGUUAUU	TAATACGACTCACTATAGGGAAAAGTAATCCAAGAATTCTCTTGTTCCTATATAATTTTTATGTATGTGAACACGAATCCATCTTCCTTTTTCTACGTAAGAGATCCTCTTATTTACGATTAAACTCTTTTATCGTTATT	-5.4	-23.9	-20.5	-68.4	-53	-46.5	24	.................(((.......(((...........))).......))).(((....))).....	(((((..................(((((((((..(((((((.(.(((((............))))).).)))))))..)))))))))))))).(((....))).....	((((((((......((((((((...(((((((((((((...))))))).).))))).))))...)))).))))))))..(((((((...)))))))..(((((...........)))))....	.(((..((((((((((((((((((((((((((((((((((((((((((.(.(((...(((......)))..))).)))))))))).............(((((...........)))))......)))))))))))))))))))))))))))))))))((((((.(.(((((............))))).).)))))).....)))..........(((....))).....	(((((..................(((((((((..(((((((.(.(((((............))))).).)))))))..)))))))))(((((.(((....))).....)))))..................(((((((((..(((((((.(.(((((............))))).).)))))))..)))))))))))))).(((....))).....	((((((((......((((((((...(((((((((((((...(((((((.(.(((((.((((...((((.((((((((..(((((((...)))))))..(((((...........)))))....))))))))......))))))))...)))))))))))))...))))))).).))))).))))...)))).))))))))..(((((((...)))))))..(((((...........)))))....	5	13	1	-26.8009
20	341	UCUCAUCUAUUUCUGGCAAUGUCAUUUUGAUGUUU	GGGAAACAUCAAAAUGACAUUGCCAGAAAUAGAUGAGAUAUGGACTTTAGAACAGAGGAGATAAAGATGAUAUCUAUGCUAUUUCUGAACCUGGCGGCAGCGCAAAAG	TAATACGACTCACTATAGGGAAACATCAAAATGACATTGCCAGAAATAGATGAGATATGGACTTTAGAACAGAGGAGATAAAGATGATATCTATGCTATTTCTGAACCTGGCGGCAGCGCAAAAG	GGGUCUCAUCUAUUUCUGGCAAUGUCAUUUUGAUGUUUGGUCUCAACCUGGAACGAUCCAUAUAAAUCCAUUAUUAUCCGAGCAUUCAUUUCACUUUUUUUGGGGGGGCUAUCUUUCAAAUGU	TAATACGACTCACTATAGGGTCTCATCTATTTCTGGCAATGTCATTTTGATGTTTGGTCTCAACCTGGAACGATCCATATAAATCCATTATTATCCGAGCATTCATTTCACTTTTTTTGGGGGGGCTATCTTTCAAATGT	-12.1	-23.6	-19.8	-81.8	-54.7	-47.2	38.4	...((..(((((((.((...(((((.......)))))...))..)))))))))..(((....))).....	.......................(((((((((...((((((.(.(((((............))))).).))))))...)))))))))......(((....))).....	.((((((.((((.....((.((((.......(((((((((........((((..............)))).......)))))))))))))...)).....)))))))))).............	..(((((((((((((((((((((((((((((((((((((((....)))((((....)))).................((...................(((((((((....)))))))))...)).))))))))))))))))))))))))))))))))))))..((..(((((((.((...(((((.......)))))...))..)))))))))..(((....))).....	...................(((((((((((((...((((((.(.(((((............))))).).))))))...)))))))))...(((.((.(((.((((......................))))(((((((((...((((((.(.(((((............))))).).))))))...)))))))))...))).)).))).))))...	.((((((.((((....(((((.(((((....(((((((((........((((..............)))).......)))))))))..............((((((((((..............)))))).))))....))))).)))))....(((((((((........((((..............)))).......)))))))))..............)))))))))).............	0	15	1	-42.1115
21	129	UCCUCUUAUUUACGAUUAAACUCUUUUAUCGUUAU	GGGAUAACGAUAAAAGAGUUUAAUCGUAAAUAAGAGGAUAUGGACTTTAGAACAGAGGAGATAAAGATGAUAUCCAUGUAUUUACGAAACCUGGCGGCAGCGCAAAAG	TAATACGACTCACTATAGGGATAACGATAAAAGAGTTTAATCGTAAATAAGAGGATATGGACTTTAGAACAGAGGAGATAAAGATGATATCCATGTATTTACGAAACCTGGCGGCAGCGCAAAAG	GGGUCCUCUUAUUUACGAUUAAACUCUUUUAUCGUUAUUUUUGAGCGAAUCUAUUUCUAUGCAAAAAUCGAACAUCUUGUGGAAGUCUUUUCUAAGAAUUUUUCGUCUACCUUAUCAUUCUUC	TAATACGACTCACTATAGGGTCCTCTTATTTACGATTAAACTCTTTTATCGTTATTTTTGAGCGAATCTATTTCTATGCAAAAATCGAACATCTTGTGGAAGTCTTTTCTAAGAATTTTTCGTCTACCTTATCATTCTTC	-8.8	-23.2	-12.7	-70.4	-50.4	-33.9	34.5	((((((..(((..................)))..))))))...............(((....))).....	..............((.(((...(((((((((...((((((.(.(((((............))))).).))))))...)))))))))))))).(((....))).....	((((..........(((((...........))))).(((((((...(((.....)))....)))))))((((..(((((.((((....)))))))))....))))...))))...........	(((((((((((((((((((((((((((((((((((((((((((...(((.....)))....))))...((((..(((((.((((....)))))))))....))))....((............)))))))))))))))))))))))))))))))))))))(((((((..(((..................)))..))))))).........)))).(((....))).....	..............((.(((...(((((((((...((((((.(.(((((............(((((.(.((((((...((((((((((((((.(((....)))...................)).)))...)))))))))...)))))).).)))))............))))).).))))))...)))))))))))))).(((....))).....	((((..........(((((...........))))).(((((((...(((.....)))....)))))))((((..(((((.(((((.(((((.(((((....((((...((((...........))))..........(((((...........))))).(((((((...(((.....)))....)))))))))))..))))).))))).))))).)))))....))))...))))...........	5	8	1	-42.1544
22	378	UCUCAACCUGGAACGAUCCAUAUAAAUCCAUUAUU	GGGAAUAAUGGAUUUAUAUGGAUCGUUCCAGGUUGAGAUAUGGACTTTAGAACAGAGGAGATAAAGATGAUAUCUAUGCCUGGAACGAACCUGGCGGCAGCGCAAAAG	TAATACGACTCACTATAGGGAATAATGGATTTATATGGATCGTTCCAGGTTGAGATATGGACTTTAGAACAGAGGAGATAAAGATGATATCTATGCCTGGAACGAACCTGGCGGCAGCGCAAAAG	GGGUCUCAACCUGGAACGAUCCAUAUAAAUCCAUUAUUAUCCGAGCAUUCAUUUCACUUUUUUUGGGGGGGCUAUCUUUCAAAUGUGCGGCUCAAUUUUUCAGUGGUCCGGAAUCAAAUGCUA	TAATACGACTCACTATAGGGTCTCAACCTGGAACGATCCATATAAATCCATTATTATCCGAGCATTCATTTCACTTTTTTTGGGGGGGCTATCTTTCAAATGTGCGGCTCAATTTTTCAGTGGTCCGGAATCAAATGCTA	-8.8	-35.4	-20	-88.2	-76.6	-49.7	32.8	......((((.....)))).(((((.......)))))..(((.((......)).))).............	...................((.(((((((((((..((((((.(.(((((............))))).).))))))..))))))))))).))..(((....))).....	(((((((......))..))))).....................((((((...(((......(((((((((....)))))))))....(((.(((.........))).))))))...)))))).	..((((((((((((((((((((((((((((((((((((.(((.((((((...(((......(((((((((....)))))))))....(((.(((.........))).))))))...)))))).))))))))))))))))))))))))))))))))))))))).....((((.....)))).(((((.......)))))..(((.((......)).))).............	.......((((((((((..((.(((((((((((..((((((.(.(((((............))))).).))))))..))))))))))).))..(((....)))............))))))))))..((.(((((((((((..((((((.(.(((((............))))).).))))))..))))))))))).))..(((....))).....	(((((((......))..))))).....................((((((.(((((.((((....))))(((((((........((.((.((.((........((((((((((((..((((((.(((((((......))..))))).....................)))))).))))).((((....)))))))))))........)).)).)).))........))))))))))))..)))))).	1	13	0	-42.52
23	241	CAUUCUUCAAGGAUCCUUUGAUUCAUUACGUUAGA	GGGUCUAACGUAAUGAAUCAAAGGAUCCUUGAAGAAUGAUAGGACTTTAGAACAGAGGAGATAAAGATGUAUCAUAUGUCAAGGAUCAACCUGGCGGCAGCGCAAAAG	TAATACGACTCACTATAGGGTCTAACGTAATGAATCAAAGGATCCTTGAAGAATGATAGGACTTTAGAACAGAGGAGATAAAGATGTATCATATGTCAAGGATCAACCTGGCGGCAGCGCAAAAG	GGGCAUUCUUCAAGGAUCCUUUGAUUCAUUACGUUAGAUAUCAAGGAAAAGCCAUUCUGGCUUCAAAGAAUGCGCCUCUUUUGAUGAAUAAAUGGAAACACUAUCUCAUCUAUUUCUGGCAAU	TAATACGACTCACTATAGGGCATTCTTCAAGGATCCTTTGATTCATTACGTTAGATATCAAGGAAAAGCCATTCTGGCTTCAAAGAATGCGCCTCTTTTGATGAATAAATGGAAACACTATCTCATCTATTTCTGGCAAT	-10.6	-25.8	-28.7	-86.2	-58.1	-65.5	31.7	..............(((.(..(((...((((((...))))))....)))..))))(((....))).....	.......................(((((((((...((((((.(.(((((............))))).).))))))...)))))))))......(((....))).....	..((((((((......(((((.(((((.........)).)))))))).((((((...))))))..))))))))(((......(((((.....((....)).....))))).......)))...	...((((((((((((((((((((((((((((((((((((.........((((((...))))))..........(((......(((((.....((....)).....))))).......))).....))))))))))))))))))))))))))))))))))))..............(((.(..(((...((((((...))))))....)))..))))(((....))).....	((((...((((............(((((((((...((((((.(.(((((............))))).).))))))...))))))))).((((.(((....))).....))))...))))............(((((((((...((((((.(.(((((............))))).).))))))...))))))))).)))).(((....))).....	..((((((((......(((((.(((.....((((.....((((((((.((((((...))))))..(((((((((((......(((((.....((....)).....))))).......))).....))))))))......))).))))).....)))).....)))))))).((((((...))))))..))))))))(((......(((((.....((....)).....))))).......)))...	0	12	1	-46.2915
24	322	UGAAUAAAUGGAAACACUAUCUCAUCUAUUUCUGG	GGGCCAGAAAUAGAUGAGAUAGUGUUUCCAUUUAUUCAUAUGGACTTTAGAACAGAGGAGATAAAGATGAUAUGAAUGAAUGGAAACAACCUGGCGGCAGCGCAAAAG	TAATACGACTCACTATAGGGCCAGAAATAGATGAGATAGTGTTTCCATTTATTCATATGGACTTTAGAACAGAGGAGATAAAGATGATATGAATGAATGGAAACAACCTGGCGGCAGCGCAAAAG	GGGUGAAUAAAUGGAAACACUAUCUCAUCUAUUUCUGGCAAUGUCAUUUUGAUGUUUGGUCUCAACCUGGAACGAUCCAUAUAAAUCCAUUAUUAUCCGAGCAUUCAUUUCACUUUUUUUGGG	TAATACGACTCACTATAGGGTGAATAAATGGAAACACTATCTCATCTATTTCTGGCAATGTCATTTTGATGTTTGGTCTCAACCTGGAACGATCCATATAAATCCATTATTATCCGAGCATTCATTTCACTTTTTTTGGG	-5	-33.2	-18.7	-79.6	-74.5	-46.4	27.7	(((.(.(((((............))))).).))).........((......))..(((....))).....	..(((((...............(((((((((((((((((((.(.(((((............))))).).)))))))))))))))))))..))))).............	.((((((.(((((((............))))))).((((...))))....(((((((((........((((..............)))).......)))))))))...)))))).........	((((......(((((((((((((((((((((((((((((...........(((((((((........((((..............)))).......)))))))))....................)))))))))))))))))))))))))))))((((((((((.(.(((((............))))).).)))))))))).((....)))))).(((....))).....	..(((((...............(((((((((((((((((((.(.(((((............))))).).)))))))))))))))))))..)))))....((((.......(((((...............(((((((((((((((((((.(.(((((............))))).).)))))))))))))))))))..)))))....)))).....	.((((((.(((((((............))))))).(((((.(((((....(((((((((........((((..............)))).......)))))))))...((((((..........)))))).(((((((............))))))).))))).)))))....(((((((((........((((..............)))).......)))))))))...)))))).........	5	13	0	-52.6668
25	344	CAUCUAUUUCUGGCAAUGUCAUUUUGAUGUUUGGU	GGGACCAAACAUCAAAAUGACAUUGCCAGAAAUAGAUGAUAGGACTTTAGAACAGAGGAGATAAAGATGUAUCAUAUGUUUCUGGCAAACCUGGCGGCAGCGCAAAAG	TAATACGACTCACTATAGGGACCAAACATCAAAATGACATTGCCAGAAATAGATGATAGGACTTTAGAACAGAGGAGATAAAGATGTATCATATGTTTCTGGCAAACCTGGCGGCAGCGCAAAAG	GGGCAUCUAUUUCUGGCAAUGUCAUUUUGAUGUUUGGUCUCAACCUGGAACGAUCCAUAUAAAUCCAUUAUUAUCCGAGCAUUCAUUUCACUUUUUUUGGGGGGGCUAUCUUUCAAAUGUGCG	TAATACGACTCACTATAGGGCATCTATTTCTGGCAATGTCATTTTGATGTTTGGTCTCAACCTGGAACGATCCATATAAATCCATTATTATCCGAGCATTCATTTCACTTTTTTTGGGGGGGCTATCTTTCAAATGTGCG	-11	-29.2	-20.7	-86.3	-66.9	-50.4	36.4	.((((...((((((((...((.(((....))).))...)).))))))....))))(((....))).....	......................((((((((((((.((((((.(.(((((............))))).).)))))).)))))))))))).....(((....))).....	..((((.......((((...))))....(((((((((........((((..............)))).......)))))))))............(((((((((....))))))))).)))).	...((((((((((((((((((((((((((((((((((((((....((((....)))).....................((((.............(((((((((....))))))))).)))).)))))))))))))))))))))))))))))))))))))).((((...((((((((...((.(((....))).))...)).))))))....))))(((....))).....	((..((................((((((((((((.((((((.(.(((((............))))).).)))))).)))))))))))).....(((....))).....))..))................((((((((((((.((((((.(.(((((............))))).).)))))).)))))))))))).....(((....))).....	..((((.......(((((.(((((....(((((((((........((((..............)))).......)))))))))............(((((((((....))))))))).((((...)))).......))))).)))))....(((((((((........((((..............)))).......)))))))))............(((((((((....))))))))).)))).	0	17	0	-55.8898
26	404	UCCAUUAUUAUCCGAGCAUUCAUUUCACUUUUUUU	GGGAAAAAAAGUGAAAUGAAUGCUCGGAUAAUAAUGGAUAUGGACTTTAGAACAGAGGAGATAAAGATGAUAUCCAUGAUUAUCCGAAACCUGGCGGCAGCGCAAAAG	TAATACGACTCACTATAGGGAAAAAAAGTGAAATGAATGCTCGGATAATAATGGATATGGACTTTAGAACAGAGGAGATAAAGATGATATCCATGATTATCCGAAACCTGGCGGCAGCGCAAAAG	GGGUCCAUUAUUAUCCGAGCAUUCAUUUCACUUUUUUUGGGGGGGCUAUCUUUCAAAUGUGCGGCUCAAUUUUUCAGUGGUCCGGAAUCAAAUGCUAGAAAAUUCAUUUCUAAUCGAAAUUUU	TAATACGACTCACTATAGGGTCCATTATTATCCGAGCATTCATTTCACTTTTTTTGGGGGGGCTATCTTTCAAATGTGCGGCTCAATTTTTCAGTGGTCCGGAATCAAATGCTAGAAAATTCATTTCTAATCGAAATTTT	-9.7	-28.2	-19.8	-75.2	-62.7	-46.1	27.2	..............(((.(..(((((..(((.....)))..))))).....))))(((....))).....	.......................(((((((((.((((((((.(.(((((............))))).).)))))))).)))))))))......(((....))).....	.((.(((((.......((((...((((..........(((((((....)))))))))))....))))........))))).))............((((((.....))))))...........	..((((((((((((((((((((((((((((((((((((....((((((.((...((((..........))))...))))))))............((((((.....))))))..............)))))))))))))))))))))))))))))))))))).............(((.(..(((((..(((.....)))..))))).....))))(((....))).....	....................((((((((((((.((((((((.(.(((((............))))).).)))))))).)))))))))...(((.((.(((.(((........................)))(((((((((.((((((((.(.(((((............))))).).)))))))).)))))))))...))).)).))).)))....	((((........)))).((((((.(((((.((((....))))(((((((........((.((.((.((........((((((((((((..(((((((((((.....)))))............((((........)))).)))))).))))).((((....)))))))))))........)).)).)).))........))))))))))))..))))))(((((.....)))))............	0	12	1	-59.9278
27	239	AUCAUUCUUCAAGGAUCCUUUGAUUCAUUACGUUA	GGGUAACGUAAUGAAUCAAAGGAUCCUUGAAGAAUGAUAUAGGACTTTAGAACAGAGGAGATAAAGATGUAUAUCAUGCUUCAAGGAAACCUGGCGGCAGCGCAAAAG	TAATACGACTCACTATAGGGTAACGTAATGAATCAAAGGATCCTTGAAGAATGATATAGGACTTTAGAACAGAGGAGATAAAGATGTATATCATGCTTCAAGGAAACCTGGCGGCAGCGCAAAAG	GGGAUCAUUCUUCAAGGAUCCUUUGAUUCAUUACGUUAGAUAUCAAGGAAAAGCCAUUCUGGCUUCAAAGAAUGCGCCUCUUUUGAUGAAUAAAUGGAAACACUAUCUCAUCUAUUUCUGGCA	TAATACGACTCACTATAGGGATCATTCTTCAAGGATCCTTTGATTCATTACGTTAGATATCAAGGAAAAGCCATTCTGGCTTCAAAGAATGCGCCTCTTTTGATGAATAAATGGAAACACTATCTCATCTATTTCTGGCA	-9.2	-30.7	-24.4	-81.4	-65.4	-60.4	26.3	.((((.((((.(((((((....(((....)))...)).)).)))))))...))))(((....))).....	...................(((.(((((((((.((((((((.(.(((((............))))).).)))))))).)))))))))..))).(((....))).....	((((((..........))))))............((((((....(((((...((((((((........)))))).)).))))).(((((.....((....)).....)))))....)))))).	...(((((((((((((((((((((((((((((((((((............((((((...))))))..........(((......(((((.....((....)).....))))).......)))....))))))))))))))))))))))))))))))))))).((((.((((.(((((((....(((....)))...)).)).)))))))...))))(((....))).....	...................(((.(((((((((.((((((((.(.(((((............(((((.(.((((((((.(((((((((..(((.(((....)))........................))).))))))))).)))))))).).)))))............))))).).)))))))).)))))))))..))).(((....))).....	.((((((......((((((((((((((((.....((((((....(((((...((((((((........)))))).)).))))).(((((.....((....)).....)))))....))))))..))))))......)))))))))))))))).....((((((....(((((...((((((((........)))))).)).))))).(((((.....((....)).....)))))....)))))).	1	18	0	-64.6628
28	238	UAUCAUUCUUCAAGGAUCCUUUGAUUCAUUACGUU	GGGAACGUAAUGAAUCAAAGGAUCCUUGAAGAAUGAUAUAUGGACTTTAGAACAGAGGAGATAAAGATGAUAUAUAUGUCUUCAAGGAACCUGGCGGCAGCGCAAAAG	TAATACGACTCACTATAGGGAACGTAATGAATCAAAGGATCCTTGAAGAATGATATATGGACTTTAGAACAGAGGAGATAAAGATGATATATATGTCTTCAAGGAACCTGGCGGCAGCGCAAAAG	GGGUAUCAUUCUUCAAGGAUCCUUUGAUUCAUUACGUUAGAUAUCAAGGAAAAGCCAUUCUGGCUUCAAAGAAUGCGCCUCUUUUGAUGAAUAAAUGGAAACACUAUCUCAUCUAUUUCUGGC	TAATACGACTCACTATAGGGTATCATTCTTCAAGGATCCTTTGATTCATTACGTTAGATATCAAGGAAAAGCCATTCTGGCTTCAAAGAATGCGCCTCTTTTGATGAATAAATGGAAACACTATCTCATCTATTTCTGGC	-9.6	-29.8	-23.4	-83.4	-63.6	-54.9	30.2	................(((((.(((...........))).)))))..........(((....))).....	..................(((.((((((((((...((((((.(.(((((............))))).).))))))...)))))))))).))).(((....))).....	((((..(((((((......(((((.(((((.........)).)))))))).((((((...))))))..))))))).)))).....(((((.....((....)).....)))))..........	..((((((((((((((((((((((((((((((((((((...(((((((((...((((((((........)))))).)).)).)))))))...(((((((............)))))))........))))))))))))))))))))))))))))))))))))...............(((((.(((...........))).)))))..........(((....))).....	..................(((.((((((((((...((((((.(.(((((............(((((.(.((((((...((((((((((.(((.(((....))).......................))).))))))))))...)))))).).)))))............))))).).))))))...)))))))))).))).(((....))).....	((((..(((((((......(((((.(((.....((((.....((((((((.((((((...))))))..(((((((.((((.....(((((.....((....)).....)))))..........))))..)))))))......))).))))).....)))).....)))))))).((((((...))))))..))))))).)))).....(((((.....((....)).....)))))..........	2	8	1	-65.2869
29	350	UUUCUGGCAAUGUCAUUUUGAUGUUUGGUCUCAAC	GGGUUGAGACCAAACAUCAAAAUGACAUUGCCAGAAAUAUGGACTTTAGAACAGAGGAGATAAAGATGAUAUUUAUGGCAAUGUCAAACCUGGCGGCAGCGCAAAAG	TAATACGACTCACTATAGGGTTGAGACCAAACATCAAAATGACATTGCCAGAAATATGGACTTTAGAACAGAGGAGATAAAGATGATATTTATGGCAATGTCAAACCTGGCGGCAGCGCAAAAG	GGGUUUCUGGCAAUGUCAUUUUGAUGUUUGGUCUCAACCUGGAACGAUCCAUAUAAAUCCAUUAUUAUCCGAGCAUUCAUUUCACUUUUUUUGGGGGGGCUAUCUUUCAAAUGUGCGGCUCAA	TAATACGACTCACTATAGGGTTTCTGGCAATGTCATTTTGATGTTTGGTCTCAACCTGGAACGATCCATATAAATCCATTATTATCCGAGCATTCATTTCACTTTTTTTGGGGGGGCTATCTTTCAAATGTGCGGCTCAA	-8.5	-29.6	-20.6	-87.4	-67.6	-50.2	37.2	......(((((............))))).(((((((......)))))))......(((....))).....	(((((.................(((((((((((.((((((.(.(((((............))))).).)))))).)))))))))))))))).(((....))).....	(((((..((((...))))....(((((((((........((((..............)))).......)))))))))............(((((((((....))))))))).....)))))..	(((((((((((((((((((((((((((((((((((((((((((....)))....................((((...((((..........(((((((....)))))))))))....))))..)))))))))))))))))))))))))))))))))))))).....(((((............))))).(((((((......)))))))..))..(((....))).....	.((((..((((...........(((((((((((.((((((.(.(((((............))))).).)))))).)))))))))))......(((....)))......))))..))))...........(((((((((((.((((((.(.(((((............))))).).)))))).)))))))))))......(((....))).....	(((((..(((((.(((((....(((((((((........((((..............)))).......)))))))))............(((((((((....))))))))).....(((((..)))))..))))).)))))....(((((((((........((((..............)))).......)))))))))............(((((((((....))))))))).....)))))..	5	13	0	-76.4952
30	384	CCUGGAACGAUCCAUAUAAAUCCAUUAUUAUCCGA	GGGUCGGAUAAUAAUGGAUUUAUAUGGAUCGUUCCAGGAUAGGACTTTAGAACAGAGGAGATAAAGATGUAUCCUAUGACGAUCCAUAACCUGGCGGCAGCGCAAAAG	TAATACGACTCACTATAGGGTCGGATAATAATGGATTTATATGGATCGTTCCAGGATAGGACTTTAGAACAGAGGAGATAAAGATGTATCCTATGACGATCCATAACCTGGCGGCAGCGCAAAAG	GGGCCUGGAACGAUCCAUAUAAAUCCAUUAUUAUCCGAGCAUUCAUUUCACUUUUUUUGGGGGGGCUAUCUUUCAAAUGUGCGGCUCAAUUUUUCAGUGGUCCGGAAUCAAAUGCUAGAAAAU	TAATACGACTCACTATAGGGCCTGGAACGATCCATATAAATCCATTATTATCCGAGCATTCATTTCACTTTTTTTGGGGGGGCTATCTTTCAAATGTGCGGCTCAATTTTTCAGTGGTCCGGAATCAAATGCTAGAAAAT	-9.4	-30.6	-19.6	-84.6	-65.9	-48.3	34.4	(((((((((((............))))).....))))))................(((....))).....	((((..................(((((((((((..((((((.(.(((((............))))).).))))))..))))))))))))))).(((....))).....	(((((((((....))))...................((((...((((..........(((((((....)))))))))))....))))...........)))))....................	(((((((((((((((((((((((((((((((((((((((((((...(((......(((((((((....)))))))))....(((.(((.........))).))))))...))))))...........))))))))))))))))))))))))))))))))))(((((((((((............))))).....))))))............))).(((....))).....	(((((...........))))).(((((((((((..((((((.(.(((((............))))).).))))))..)))))))))))..(((.((.(((........(((((...........))))).(((((((((((..((((((.(.(((((............))))).).))))))..)))))))))))..))).)).)))........	(((((((((....)))).....................((((.............(((((((((....))))))))).)))))))))...((((((((((((((((.((....(((.(((((.(((((((((....)))).....................((((.............(((((((((....))))))))).)))))))))...))))))))))))))).)))....))).))))).	4	12	0	-78.7642
31	123	AAGAGAUCCUCUUAUUUACGAUUAAACUCUUUUAU	GGGAUAAAAGAGUUUAAUCGUAAAUAAGAGGAUCUCUUAUAGGACTTTAGAACAGAGGAGATAAAGATGUAUAAGAUGUCCUCUUAUAACCUGGCGGCAGCGCAAAAG	TAATACGACTCACTATAGGGATAAAAGAGTTTAATCGTAAATAAGAGGATCTCTTATAGGACTTTAGAACAGAGGAGATAAAGATGTATAAGATGTCCTCTTATAACCTGGCGGCAGCGCAAAAG	GGGAAGAGAUCCUCUUAUUUACGAUUAAACUCUUUUAUCGUUAUUUUUGAGCGAAUCUAUUUCUAUGCAAAAAUCGAACAUCUUGUGGAAGUCUUUUCUAAGAAUUUUUCGUCUACCUUAUCA	TAATACGACTCACTATAGGGAAGAGATCCTCTTATTTACGATTAAACTCTTTTATCGTTATTTTTGAGCGAATCTATTTCTATGCAAAAATCGAACATCTTGTGGAAGTCTTTTCTAAGAATTTTTCGTCTACCTTATCA	-13	-27	-16.9	-78.4	-59.1	-42.3	34.5	.((((...(((....((((((.((.............)).))))))..)))))))(((....))).....	.......................((((((((((.(((((((.(.(((((............))))).).))))))).))))))))))......(((....))).....	.(((((((((((((......(((((...........))))).......))).).)))).)))))..........((((..(((((.((((....)))))))))....))))............	...((((((((((((((((((((((((((((((((((((...(((((((...(((.....)))....)))))))((((..(((((.((((....)))))))))....))))....((......)))))))))))))))))))))))))))))))))))))).((((...(((....((((((.((.............)).))))))..)))))))(((....))).....	.......................((((((((((.(((((((.(.(((((............))))).).))))))).))))))))))...(((.((.(((...............................((((((((((.(((((((.(.(((((............))))).).))))))).))))))))))...))).)).)))........	.(((((((((((((......(((((...........))))).......))).).)))).)))))..........((((..(((((.(((((.(((((.(((((....((((.............(((((((((((((......(((((...........))))).......))).).)))).)))))..........))))..))))).))))).))))).)))))....))))............	0	12	0	-92.2089
32	351	UUCUGGCAAUGUCAUUUUGAUGUUUGGUCUCAACC	GGGUUGAGACCAAACAUCAAAAUGACAUUGCCAGAAUAUGGACTTTAGAACAGAGGAGATAAAGATGAUAUUCAUGCAAUGUCAUAACCUGGCGGCAGCGCAAAAG	TAATACGACTCACTATAGGGTTGAGACCAAACATCAAAATGACATTGCCAGAATATGGACTTTAGAACAGAGGAGATAAAGATGATATTCATGCAATGTCATAACCTGGCGGCAGCGCAAAAG	GGGUUCUGGCAAUGUCAUUUUGAUGUUUGGUCUCAACCUGGAACGAUCCAUAUAAAUCCAUUAUUAUCCGAGCAUUCAUUUCACUUUUUUUGGGGGGGCUAUCUUUCAAAUGUGCGGCUCAAU	TAATACGACTCACTATAGGGTTCTGGCAATGTCATTTTGATGTTTGGTCTCAACCTGGAACGATCCATATAAATCCATTATTATCCGAGCATTCATTTCACTTTTTTTGGGGGGGCTATCTTTCAAATGTGCGGCTCAAT	-9.6	-27.5	-22	-87.6	-63.6	-50.5	38.1	......(((((............)))))((((((((.....))))))))......(((....))).....	(((((................((((((((((..((((((.(.(((((............))))).).))))))..))))))))))))))).(((....))).....	(((((..((((((((((...)))))))..)))..)))))(((....)))....................((((...((((..........(((((((....)))))))))))....))))...	((((((((((((((((((((((((((((((((((((((((((....)))....................((((...((((..........(((((((....)))))))))))....))))...))))))))))))))))))))))))))))))))))))).....(((((............)))))((((((((.....))))))))..))..(((....))).....	.((((..((((..........((((((((((..((((((.(.(((((............))))).).))))))..))))))))))......(((....)))......))))..))))..........((((((((((..((((((.(.(((((............))))).).))))))..))))))))))......(((....))).....	(((((..((((((((((...)))))))..)))..)))))(((.((.(((....................((((...((((..........(((((((....)))))))))))....))))...(((((..((((((((((...)))))))..)))..)))))))).)).)))....................((((...((((..........(((((((....)))))))))))....))))...	5	14	0	-94.904
33	130	CCUCUUAUUUACGAUUAAACUCUUUUAUCGUUAUU	GGGAAUAACGAUAAAAGAGUUUAAUCGUAAAUAAGAGGAUAGGACTTTAGAACAGAGGAGATAAAGATGUAUCCUAUGAUUUACGAUAACCUGGCGGCAGCGCAAAAG	TAATACGACTCACTATAGGGAATAACGATAAAAGAGTTTAATCGTAAATAAGAGGATAGGACTTTAGAACAGAGGAGATAAAGATGTATCCTATGATTTACGATAACCTGGCGGCAGCGCAAAAG	GGGCCUCUUAUUUACGAUUAAACUCUUUUAUCGUUAUUUUUGAGCGAAUCUAUUUCUAUGCAAAAAUCGAACAUCUUGUGGAAGUCUUUUCUAAGAAUUUUUCGUCUACCUUAUCAUUCUUCA	TAATACGACTCACTATAGGGCCTCTTATTTACGATTAAACTCTTTTATCGTTATTTTTGAGCGAATCTATTTCTATGCAAAAATCGAACATCTTGTGGAAGTCTTTTCTAAGAATTTTTCGTCTACCTTATCATTCTTCA	-11.1	-24.5	-11.6	-70.5	-53	-31.7	34.4	.((((....((((.((.((((.(((....))).)))).)).))))......))))(((....))).....	...............((.(((..(((((((((...((((((.(.(((((............))))).).))))))...)))))))))))))).(((....))).....	((...........(((((...........))))).(((((((...(((.....)))....)))))))((((..(((((.((((....)))))))))....))))....)).............	...((((((((((((((((((((((((((((((((((((((..(((((.....((((..(.((((..(...(((...)))...)..)))))..))))...)))))..................)))))))))))))))))))))))))))))))))))))).((((....((((.((.((((.(((....))).)))).)).))))......))))(((....))).....	...............((.(((..(((((((((...((((((.(.(((((............(((((.(.((((((...((((((((((((((.(((....)))....................)).)))..)))))))))...)))))).).)))))............))))).).))))))...)))))))))))))).(((....))).....	((((((.......(((((...........))))).(((((((...(((.....)))....)))))))((((..(((((.((((....)))))))))....))))...................)))))).......(((((...........))))).(((((((...(((.....)))....)))))))((((..(((((.((((....)))))))))....))))...................	4	17	0	-96.5165
34	291	AUUCUGGCUUCAAAGAAUGCGCCUCUUUUGAUGAA	GGGUUCAUCAAAAGAGGCGCAUUCUUUGAAGCCAGAAUAUAGGACTTTAGAACAGAGGAGATAAAGATGUAUAUUAUGGCUUCAAAGAACCUGGCGGCAGCGCAAAAG	TAATACGACTCACTATAGGGTTCATCAAAAGAGGCGCATTCTTTGAAGCCAGAATATAGGACTTTAGAACAGAGGAGATAAAGATGTATATTATGGCTTCAAAGAACCTGGCGGCAGCGCAAAAG	GGGAUUCUGGCUUCAAAGAAUGCGCCUCUUUUGAUGAAUAAAUGGAAACACUAUCUCAUCUAUUUCUGGCAAUGUCAUUUUGAUGUUUGGUCUCAACCUGGAACGAUCCAUAUAAAUCCAUUA	TAATACGACTCACTATAGGGATTCTGGCTTCAAAGAATGCGCCTCTTTTGATGAATAAATGGAAACACTATCTCATCTATTTCTGGCAATGTCATTTTGATGTTTGGTCTCAACCTGGAACGATCCATATAAATCCATTA	-8.8	-31.6	-22.4	-85.5	-72.3	-51.3	31.5	.((((.((((......((((..((((.........))))..))))))))..))))(((....))).....	..............(((....(((((((((((((.((((((.(.(((((............))))).).)))))).)))))))))))))))).(((....))).....	((((((..(((.(((((((....(((......(((((.....((....)).....))))).......)))....))..))))).))).))))))....((((....)))).............	...((((((((((((((((((((((((((((((((((((.((((((..........((((......((((...))))....))))...(((....)))((((....))))......))))))...)))))))))))))))))))))))))))))))))))).((((.((((......((((..((((.........))))..))))))))..))))(((....))).....	((((((....((((((((((.(((((((((((((.((((((.(.(((((............))))).).)))))).)))))))...((((((.(((....))).....))))))....)))))))))).))))))(((((((.((((((.(.(((((............))))).).)))))).)))))))...)))))).(((....))).....	((((((..(((.(((((((....(((......(((((.....((....)).....))))).......)))....))..))))).))).))))))....((((.((.((((.............((((((..(((.(((((((....(((......(((((.....((....)).....))))).......)))....))..))))).))).))))))....)))).)).)))).............	3	13	0	-99.3415
35	133	CUUAUUUACGAUUAAACUCUUUUAUCGUUAUUUUU	GGGAAAAAUAACGAUAAAAGAGUUUAAUCGUAAAUAAGAUAGGACTTTAGAACAGAGGAGATAAAGATGUAUCUUAUGUACGAUUAAAACCUGGCGGCAGCGCAAAAG	TAATACGACTCACTATAGGGAAAAATAACGATAAAAGAGTTTAATCGTAAATAAGATAGGACTTTAGAACAGAGGAGATAAAGATGTATCTTATGTACGATTAAAACCTGGCGGCAGCGCAAAAG	GGGCUUAUUUACGAUUAAACUCUUUUAUCGUUAUUUUUGAGCGAAUCUAUUUCUAUGCAAAAAUCGAACAUCUUGUGGAAGUCUUUUCUAAGAAUUUUUCGUCUACCUUAUCAUUCUUCAAGG	TAATACGACTCACTATAGGGCTTATTTACGATTAAACTCTTTTATCGTTATTTTTGAGCGAATCTATTTCTATGCAAAAATCGAACATCTTGTGGAAGTCTTTTCTAAGAATTTTTCGTCTACCTTATCATTCTTCAAGG	-10	-25.4	-14	-63.2	-54.8	-35.1	23.8	.((((..(((((.......((((((......))))))........))))).))))(((....))).....	..................((..((((((((((.((((((((.(.(((((............))))).).)))))))).))))))))))..)).(((....))).....	..(((((...(((((...........)))))......)))))(((.....)))..................((((.((((..........(((........))).........)))).)))).	...(((((((((((((((((((((((((((((((((((..(((((.....)))...)).............((((.((((..........(((........))).........)))).))))....))))))))))))))))))))))))))))))))))).((((..(((((.......((((((......))))))........))))).))))(((....))).....	..................((..((((((((((.((((((((.(.(((((............(((((.(.((((((((.((((((((((..((.(((....))).......................))..)))))))))).)))))))).).)))))............))))).).)))))))).))))))))))..)).(((....))).....	..(((((...(((((...........)))))......)))))(((.....)))...........((((..(((((.(((((.(((((.(((((....((((....((((..........))))..(((((...(((((...........)))))......)))))(((.....)))...........))))..))))).))))).))))).)))))....))))....((((..........))))	2	13	0	-101.786
36	379	CUCAACCUGGAACGAUCCAUAUAAAUCCAUUAUUA	GGGUAAUAAUGGAUUUAUAUGGAUCGUUCCAGGUUGAGAUAGGACTTTAGAACAGAGGAGATAAAGATGUAUCUCAUGCUGGAACGAAACCUGGCGGCAGCGCAAAAG	TAATACGACTCACTATAGGGTAATAATGGATTTATATGGATCGTTCCAGGTTGAGATAGGACTTTAGAACAGAGGAGATAAAGATGTATCTCATGCTGGAACGAAACCTGGCGGCAGCGCAAAAG	GGGCUCAACCUGGAACGAUCCAUAUAAAUCCAUUAUUAUCCGAGCAUUCAUUUCACUUUUUUUGGGGGGGCUAUCUUUCAAAUGUGCGGCUCAAUUUUUCAGUGGUCCGGAAUCAAAUGCUAG	TAATACGACTCACTATAGGGCTCAACCTGGAACGATCCATATAAATCCATTATTATCCGAGCATTCATTTCACTTTTTTTGGGGGGGCTATCTTTCAAATGTGCGGCTCAATTTTTCAGTGGTCCGGAATCAAATGCTAG	-13.9	-32.3	-19	-95.4	-73.6	-47.7	44.1	.((((.........(((..((((((......))))))...)))........))))(((....))).....	....................((.(((((((((..(((((((.(.(((((............))))).).)))))))..)))))))))..))..(((....))).....	((......))((((....))))....................((((((...(((......(((((((((....)))))))))....(((.(((.........))).))))))...))))))..	...((((((((((((((((((((((((((((((((((((((.((((((...(((......(((((((((....)))))))))....(((.(((.........))).))))))...))))))..)))))))))))))))))))))))))))))))))))))).((((.........(((..((((((......))))))...)))........))))(((....))).....	((((.......(((((((((((((((((((((..(((((((.(.(((((............))))).).)))))))..)))))))...((((.(((....))).....)))).......))))))))))))))(((((((..(((((((.(.(((((............))))).).)))))))..)))))))...)))).(((....))).....	((......))((((....))))....................((((((.(((((.((((....))))(((((((........((.((.((.((........((((((((((((..((((((..((......))((((....))))....................)))))).))))).((((....)))))))))))........)).)).)).))........))))))))))))..))))))..	0	11	1	-105.584
37	346	UCUAUUUCUGGCAAUGUCAUUUUGAUGUUUGGUCU	GGGAGACCAAACAUCAAAAUGACAUUGCCAGAAAUAGAUAUGGACTTTAGAACAGAGGAGATAAAGATGAUAUCUAUGUCUGGCAAUAACCUGGCGGCAGCGCAAAAG	TAATACGACTCACTATAGGGAGACCAAACATCAAAATGACATTGCCAGAAATAGATATGGACTTTAGAACAGAGGAGATAAAGATGATATCTATGTCTGGCAATAACCTGGCGGCAGCGCAAAAG	GGGUCUAUUUCUGGCAAUGUCAUUUUGAUGUUUGGUCUCAACCUGGAACGAUCCAUAUAAAUCCAUUAUUAUCCGAGCAUUCAUUUCACUUUUUUUGGGGGGGCUAUCUUUCAAAUGUGCGGC	TAATACGACTCACTATAGGGTCTATTTCTGGCAATGTCATTTTGATGTTTGGTCTCAACCTGGAACGATCCATATAAATCCATTATTATCCGAGCATTCATTTCACTTTTTTTGGGGGGGCTATCTTTCAAATGTGCGGC	-11.4	-30.4	-19.4	-87.8	-65.9	-45.8	38	..............((((.((((((.......))))).).))))...........(((....))).....	((....))...............(((((((((.((((((((.(.(((((............))))).).)))))))).)))))))))......(((....))).....	(((((...((((((((((((((...)))))))..))).......)))).)))))..................(((.(((((..............(((((((....)))))))))))).))).	..(((((((((((((((((((((((((((((((((((((..((((((....)))).................(((.(((((..............(((((((....)))))))))))).))).))))))))))))))))))))))))))))))))))))))).............((((.((((((.......))))).).))))...........(((....))).....	((....))...............(((((((((.((((((((.(.(((((............))))).).)))))))).)))))))))...(((.((.(((........((....))...............(((((((((.((((((((.(.(((((............))))).).)))))))).)))))))))...))).)).)))........	..(((.......)))...(.((((((((....(((((((..(((((((.(((((..................(((.(((((..............(((((((....)))))))))))).))).)))))......((((...))))....(((((((((........((((..............)))).......)))))))))...........))))))))))))))....))))).))))...	4	10	0	-114.936
38	120	CGUAAGAGAUCCUCUUAUUUACGAUUAAACUCUUU	GGGAAAGAGUUUAAUCGUAAAUAAGAGGAUCUCUUACGAUAGGACTTTAGAACAGAGGAGATAAAGATGUAUCGUAUGAGAUCCUCUAACCUGGCGGCAGCGCAAAAG	TAATACGACTCACTATAGGGAAAGAGTTTAATCGTAAATAAGAGGATCTCTTACGATAGGACTTTAGAACAGAGGAGATAAAGATGTATCGTATGAGATCCTCTAACCTGGCGGCAGCGCAAAAG	GGGCGUAAGAGAUCCUCUUAUUUACGAUUAAACUCUUUUAUCGUUAUUUUUGAGCGAAUCUAUUUCUAUGCAAAAAUCGAACAUCUUGUGGAAGUCUUUUCUAAGAAUUUUUCGUCUACCUUA	TAATACGACTCACTATAGGGCGTAAGAGATCCTCTTATTTACGATTAAACTCTTTTATCGTTATTTTTGAGCGAATCTATTTCTATGCAAAAATCGAACATCTTGTGGAAGTCTTTTCTAAGAATTTTTCGTCTACCTTA	-11.6	-33	-17.8	-78.5	-71.1	-44.1	27.7	.........(((...((((((..(....(((...)))...)..))))))...)))(((....))).....	.......................((((((((((.(((((((.(.(((((............))))).).))))))).))))))))))......(((....))).....	(((((((((((...))))))...(((((...........))))).(((((((...(((.....)))....)))))))......(((((.((((....)))))))))......)))))......	...((((((((((((((((((((((((((((((((((((.(((..(((((((...(((.....)))....))))))))))...(((((.((((....)))))))))............((...)))))))))))))))))))))))))))))))))))))).........(((...((((((..(....(((...)))...)..))))))...)))(((....))).....	.......................((((((((((.(((((((.(.(((((............))))).).))))))).))))))))))...(((.((.(((...............................((((((((((.(((((((.(.(((((............))))).).))))))).))))))))))...))).)).)))........	(((((((((((...))))))...(((((...........))))).(((((((...(((.....)))....)))))))......(((((.(((((.(((((.(((((......(((((......)))))((((((...))))))...(((((...........))))).(((((((...(((.....)))....)))))))......))))).))))).))))).)))))......)))))......	0	13	1	-124.419
39	250	AGGAUCCUUUGAUUCAUUACGUUAGAUAUCAAGGA	GGGUCCUUGAUAUCUAACGUAAUGAAUCAAAGGAUCCUAUAGGACTTTAGAACAGAGGAGATAAAGATGUAUAGGAUGCUUUGAUUCAACCUGGCGGCAGCGCAAAAG	TAATACGACTCACTATAGGGTCCTTGATATCTAACGTAATGAATCAAAGGATCCTATAGGACTTTAGAACAGAGGAGATAAAGATGTATAGGATGCTTTGATTCAACCTGGCGGCAGCGCAAAAG	GGGAGGAUCCUUUGAUUCAUUACGUUAGAUAUCAAGGAAAAGCCAUUCUGGCUUCAAAGAAUGCGCCUCUUUUGAUGAAUAAAUGGAAACACUAUCUCAUCUAUUUCUGGCAAUGUCAUUUUG	TAATACGACTCACTATAGGGAGGATCCTTTGATTCATTACGTTAGATATCAAGGAAAAGCCATTCTGGCTTCAAAGAATGCGCCTCTTTTGATGAATAAATGGAAACACTATCTCATCTATTTCTGGCAATGTCATTTTG	-9.3	-32.5	-23	-85.8	-72.4	-55	30.3	.((((...((.((((((((.(..((........))...).))))).)))))))))(((....))).....	((((..................((((((((((.((((((((.(.(((((............))))).).)))))))).)))))))))))))).(((....))).....	(((((..(((....((((((((...........(((((...((((((((........)))))).)).)))))))))))))....)))..)....)))).........((((...)))).....	...(((((((((((((((((((((((((((((((((((.((((((...))))))...((((((((((......(((((.....((....)).....))))).......)))...).))))))....))))))))))))))))))))))))))))))))))).((((...((.((((((((.(..((........))...).))))).)))))))))(((....))).....	((((....((((((........((((((((((.((((((((.(.(((((............))))).).)))))))).))))))))))((((.(((....))).....))))....))))))........((((((((((.((((((((.(.(((((............))))).).)))))))).)))))))))))))).(((....))).....	(((((..(((....((((((((...........(((((...((((((((........)))))).)).)))))))))))))....)))..)....)))).........(((((.(((((.....(((((..(((....((((((((...........(((((...((((((((........)))))).)).)))))))))))))....)))..)....)))).........))))).))))).....	4	14	0	-133.079
40	256	CUUUGAUUCAUUACGUUAGAUAUCAAGGAAAAGCC	GGGCUUUUCCUUGAUAUCUAACGUAAUGAAUCAAAGAUAGGACTTTAGAACAGAGGAGATAAAGATGUAUCUUAUGUUCAUUACGAACCUGGCGGCAGCGCAAAAG	TAATACGACTCACTATAGGGCTTTTCCTTGATATCTAACGTAATGAATCAAAGATAGGACTTTAGAACAGAGGAGATAAAGATGTATCTTATGTTCATTACGAACCTGGCGGCAGCGCAAAAG	GGGCUUUGAUUCAUUACGUUAGAUAUCAAGGAAAAGCCAUUCUGGCUUCAAAGAAUGCGCCUCUUUUGAUGAAUAAAUGGAAACACUAUCUCAUCUAUUUCUGGCAAUGUCAUUUUGAUGUUU	TAATACGACTCACTATAGGGCTTTGATTCATTACGTTAGATATCAAGGAAAAGCCATTCTGGCTTCAAAGAATGCGCCTCTTTTGATGAATAAATGGAAACACTATCTCATCTATTTCTGGCAATGTCATTTTGATGTTT	-13.2	-23.7	-22.4	-85.7	-54.2	-52.9	39.6	.((((......(((((...((((((......)))))).)))))........))))(((....))).....	((......))...........((((((((((..((((((.(.(((((............))))).).))))))..))))))))))......(((....))).....	...(((((((((.........)).)))))))..((((((...))))))..........(((......(((((.....((....)).....))))).......)))(((((((...))))))).	...((((((((((((((((((((((((((((((((((((((((........)))))..(((......(((((.....((....)).....))))).......)))(((((((...)))))))..))))))))))))))))))))))))))))))))))).((((......(((((...((((((......)))))).)))))........))))(((....))).....	(.(((...((..((((((...((((((((((..((((((.(.(((((............))))).).))))))..))))))))))........((.(((.(.....).)))...))..))))))...((((((((((..((((((.(.(((((............))))).).))))))..))))))))))........)).))).).....	...(((((((.....((((.....(((((((..((((((...))))))..........(((......(((((.....((....)).....))))).......)))(((((((...)))))))....))))))).....)))).....)))))))..((((((...))))))..........(((......(((((.....((....)).....))))).......)))(((((((...))))))).	4	13	0	-140.24
41	298	CUUCAAAGAAUGCGCCUCUUUUGAUGAAUAAAUGG	GGGCCAUUUAUUCAUCAAAAGAGGCGCAUUCUUUGAAGAUAGGACTTTAGAACAGAGGAGATAAAGATGUAUCUUAUGAGAAUGCGCAACCUGGCGGCAGCGCAAAAG	TAATACGACTCACTATAGGGCCATTTATTCATCAAAAGAGGCGCATTCTTTGAAGATAGGACTTTAGAACAGAGGAGATAAAGATGTATCTTATGAGAATGCGCAACCTGGCGGCAGCGCAAAAG	GGGCUUCAAAGAAUGCGCCUCUUUUGAUGAAUAAAUGGAAACACUAUCUCAUCUAUUUCUGGCAAUGUCAUUUUGAUGUUUGGUCUCAACCUGGAACGAUCCAUAUAAAUCCAUUAUUAUCCG	TAATACGACTCACTATAGGGCTTCAAAGAATGCGCCTCTTTTGATGAATAAATGGAAACACTATCTCATCTATTTCTGGCAATGTCATTTTGATGTTTGGTCTCAACCTGGAACGATCCATATAAATCCATTATTATCCG	-13.5	-28.8	-19.1	-82.5	-66.3	-45.4	34.6	......((((.....))))((((((......)))))).......(((((..((....))..)))))....	.......................((((((((((..((((((.(.(((((............))))).).))))))..))))))))))......(((....))).....	(((((((...))).))(((......(((((.....((....)).....))))).......)))(((((((...))))))).(((....)))((((....)))).......))...........	...(((((((((((((((((((((((((((((((((((...........((((......((((...))))....))))...(((....)))((((....))))................(((.))))))))))))))))))))))))))))))))))))))......((((.....))))((((((......)))))).......(((((..((....))..)))))....	.((((..................((((((((((..((((((.(.(((((............))))).).))))))..))))))))))......(((....)))......))))..................((((((((((..((((((.(.(((((............))))).).))))))..))))))))))......(((....))).....	(((((((...))).)).))......(((((...((((((..........((((......(((((.(((((....((((...(((....)))((((....))))......((((((.(((((..(((((((...))).)).))......)))))...))))))..........))))......))))).)))))....))))...(((....)))((((....))))......)))))).)))))..	0	15	1	-141.62
42	347	CUAUUUCUGGCAAUGUCAUUUUGAUGUUUGGUCUC	GGGAGACCAAACAUCAAAAUGACAUUGCCAGAAAUAGAUAGGACTTTAGAACAGAGGAGATAAAGATGUAUCUAAUGCUGGCAAUGAACCUGGCGGCAGCGCAAAAG	TAATACGACTCACTATAGGGAGACCAAACATCAAAATGACATTGCCAGAAATAGATAGGACTTTAGAACAGAGGAGATAAAGATGTATCTAATGCTGGCAATGAACCTGGCGGCAGCGCAAAAG	GGGCUAUUUCUGGCAAUGUCAUUUUGAUGUUUGGUCUCAACCUGGAACGAUCCAUAUAAAUCCAUUAUUAUCCGAGCAUUCAUUUCACUUUUUUUGGGGGGGCUAUCUUUCAAAUGUGCGGCU	TAATACGACTCACTATAGGGCTATTTCTGGCAATGTCATTTTGATGTTTGGTCTCAACCTGGAACGATCCATATAAATCCATTATTATCCGAGCATTCATTTCACTTTTTTTGGGGGGGCTATCTTTCAAATGTGCGGCT	-13	-28.7	-20	-86.3	-62.5	-49	37.6	.((((..((((...(((...(((((......)))))....)))....))))))))(((....))).....	((....))..............(((((((((...((((((.(.(((((............))))).).))))))...)))))))))......(((....))).....	.((((.....((((...))))....(((((((((........((((..............)))).......)))))))))............(((((((((....))))))))).....))))	...(((((((((((((((((((((((((((((((((((..((((((....)))).................(((.(((((..............(((((((....)))))))))))).)))..))))))))))))))))))))))))))))))))))))).((((..((((...(((...(((((......)))))....)))....))))))))(((....))).....	((....))..............(((((((((...((((((.(.(((((............))))).).))))))...)))))))))...(((.((.(((........((....))..............(((((((((...((((((.(.(((((............))))).).))))))...)))))))))...))).)).)))........	.((((.....(((((.(((((....(((((((((........((((..............)))).......)))))))))............(((((((((....))))))))).....((((.)))).....))))).)))))....(((((((((........((((..............)))).......)))))))))............(((((((((....))))))))).....))))	4	14	0	-157.265
43	282	GGAAAAGCCAUUCUGGCUUCAAAGAAUGCGCCUCU	GGGAGAGGCGCAUUCUUUGAAGCCAGAAUGGCUUUUCCAUAGGACTTTAGAACAGAGGAGATAAAGATGUAUGGAAUGGCCAUUCUGAACCUGGCGGCAGCGCAAAAG	TAATACGACTCACTATAGGGAGAGGCGCATTCTTTGAAGCCAGAATGGCTTTTCCATAGGACTTTAGAACAGAGGAGATAAAGATGTATGGAATGGCCATTCTGAACCTGGCGGCAGCGCAAAAG	GGGAAAAGCCAUUCUGGCUUCAAAGAAUGCGCCUCUUUUGAUGAAUAAAUGGAAACACUAUCUCAUCUAUUUCUGGCAAUGUCAUUUUGAUGUUUGGUCUCAACCUGGAACGAUCCAUAUA	TAATACGACTCACTATAGGGAAAAGCCATTCTGGCTTCAAAGAATGCGCCTCTTTTGATGAATAAATGGAAACACTATCTCATCTATTTCTGGCAATGTCATTTTGATGTTTGGTCTCAACCTGGAACGATCCATATA	-10.2	-35.5	-22.4	-92.6	-81.7	-51.3	34.7	.((((..((((((...................((((.....))))))))))))))(((....))).....	.......((((......((..((((((((((((.(((((((.(.(((((............))))).).))))))).))))))))......))))..)))))).....	((((.((((((...))))))..........(((......(((((.....((....)).....))))).......)))(((((((...)))))))...))))....((((....))))....	.(((((((((((((((((((((((((((((((((((((((((((.....((....)).....))))).......((((((((((...)))))))..)))......((((....))))....)))))))))))))))))))))))))))))))))))))).((((..((((((...................((((.....))))))))))))))(((....))).....	.((((((((((.((((((.....((((((((((.(((((((.(.(((((............))))).).))))))).))))))))))......(((....)))......)))))))))).)))))).....((((((((((.(((((((.(.(((((............))))).).))))))).))))))))))......(((....))).....	((((.((((((...))))))..........(((......(((((.....((....)).....))))).......)))(((((((...)))))))...))))....((((.((.((((....((((.((((((...))))))..........(((......(((((.....((....)).....))))).......)))(((((((...)))))))...))))....)))).)).))))....	6	7	0	-207.072
44	394	UCCAUAUAAAUCCAUUAUUAUCCGAGCAUUCAUUU	GGGAAAUGAAUGCUCGGAUAAUAAUGGAUUUAUAUGGAUAUGGACTTTAGAACAGAGGAGATAAAGATGAUAUCCAUGUAAAUCCAUAACCUGGCGGCAGCGCAAAAG	TAATACGACTCACTATAGGGAAATGAATGCTCGGATAATAATGGATTTATATGGATATGGACTTTAGAACAGAGGAGATAAAGATGATATCCATGTAAATCCATAACCTGGCGGCAGCGCAAAAG	GGGUCCAUAUAAAUCCAUUAUUAUCCGAGCAUUCAUUUCACUUUUUUUGGGGGGGCUAUCUUUCAAAUGUGCGGCUCAAUUUUUCAGUGGUCCGGAAUCAAAUGCUAGAAAAUUCAUUUCUAA	TAATACGACTCACTATAGGGTCCATATAAATCCATTATTATCCGAGCATTCATTTCACTTTTTTTGGGGGGGCTATCTTTCAAATGTGCGGCTCAATTTTTCAGTGGTCCGGAATCAAATGCTAGAAAATTCATTTCTAA	-11.7	-31.5	-18.4	-82.7	-71.1	-46.5	32.8	((((((.(((...(((..(((.............))).)))))))))))).....(((....))).....	..........(((.((.......((((((((((((((((((.(.(((((............))))).).)))))))))))))))))).......))))).........	((((........))))...........((((((...(((......(((((((((....)))))))))....(((.(((.........))).))))))...))))))(((((.....)))))..	..(((((((((((((((((((((((((((((((((((((......(((((((((....)))))))))..(.(((.(((.........))).))).).........((((((.....))))))...)))))))))))))))))))))))))))))))))))))(((((.(((...(((..(((.............))).)))))))))))......(((....))).....	..........(((.((.......((((((((((((((((((.(.(((((............))))).).)))))))))))))))))).......)))))((((...............(((.((.......((((((((((((((((((.(.(((((............))))).).)))))))))))))))))).......))))))))).....	((((........))))...........((((((.(((((.((((....))))(((((((........((.((.((.((........((((((((((((..(((((((((((.....)))))..((((........))))...........)))))).))))).((((....)))))))))))........)).)).)).))........))))))))))))..))))))(((((.....)))))..	5	11	0	-207.098
45	337	ACUAUCUCAUCUAUUUCUGGCAAUGUCAUUUUGAU	GGGAUCAAAAUGACAUUGCCAGAAAUAGAUGAGAUAGUAUAGGACTTTAGAACAGAGGAGATAAAGATGUAUACUAUGUCAUCUAUUAACCUGGCGGCAGCGCAAAAG	TAATACGACTCACTATAGGGATCAAAATGACATTGCCAGAAATAGATGAGATAGTATAGGACTTTAGAACAGAGGAGATAAAGATGTATACTATGTCATCTATTAACCTGGCGGCAGCGCAAAAG	GGGACUAUCUCAUCUAUUUCUGGCAAUGUCAUUUUGAUGUUUGGUCUCAACCUGGAACGAUCCAUAUAAAUCCAUUAUUAUCCGAGCAUUCAUUUCACUUUUUUUGGGGGGGCUAUCUUUCAA	TAATACGACTCACTATAGGGACTATCTCATCTATTTCTGGCAATGTCATTTTGATGTTTGGTCTCAACCTGGAACGATCCATATAAATCCATTATTATCCGAGCATTCATTTCACTTTTTTTGGGGGGGCTATCTTTCAA	-10.7	-32.9	-19.8	-81.4	-73.9	-48.6	28.7	..............(((.(..(((..(((((..........))))))))..))))(((....))).....	...............(((((((.(((((((((.((((((((.(.(((((............))))).).)))))))).)))))))))...)))))))...........	(((((((...((((......((((...))))....))))..)))))))....((((....)))).......................................((((((((....))))))))	...(((((((((((((((((((((((((((((((((((((((((........((((..............)))).......))))))................((((((((....))))))))...)))))))))))))))))))))))))))))))))))..............(((.(..(((..(((((..........))))))))..))))(((....))).....	...............(((((((.(((((((((.((((((((.(.(((((............))))).).)))))))).)))))))))...)))))))..((((....................(((((((.(((((((((.((((((((.(.(((((............))))).).)))))))).)))))))))...)))))))..)))).....	(((((((...((((......(((((.(((((....((((..(((((((....((((....)))).......................................((((((((....)))))))))))))))...))))......))))).)))))....))))..)))))))....((((....)))).......................................((((((((....))))))))	5	12	0	-212.143
46	247	UCAAGGAUCCUUUGAUUCAUUACGUUAGAUAUCAA	GGGUUGAUAUCUAACGUAAUGAAUCAAAGGAUCCUUGAUAUGGACTTTAGAACAGAGGAGATAAAGATGAUAUCAAUGAUCCUUUGAAACCUGGCGGCAGCGCAAAAG	TAATACGACTCACTATAGGGTTGATATCTAACGTAATGAATCAAAGGATCCTTGATATGGACTTTAGAACAGAGGAGATAAAGATGATATCAATGATCCTTTGAAACCTGGCGGCAGCGCAAAAG	GGGUCAAGGAUCCUUUGAUUCAUUACGUUAGAUAUCAAGGAAAAGCCAUUCUGGCUUCAAAGAAUGCGCCUCUUUUGAUGAAUAAAUGGAAACACUAUCUCAUCUAUUUCUGGCAAUGUCAUU	TAATACGACTCACTATAGGGTCAAGGATCCTTTGATTCATTACGTTAGATATCAAGGAAAAGCCATTCTGGCTTCAAAGAATGCGCCTCTTTTGATGAATAAATGGAAACACTATCTCATCTATTTCTGGCAATGTCATT	-11.4	-29.8	-26.4	-85.6	-67.8	-63.2	29.4	..............(((((((......(((...))).....))))))).......(((....))).....	(((((..................((((((((((.(((((((.(.(((((............))))).).))))))).))))))))))))))).(((....))).....	(((((((((...))))))))).....((((((....(((((...((((((((........)))))).)).))))).(((((.....((....)).....)))))....)))))).........	..((((((((((((((((((((((((((((((((((((....((((((...))))))....((....(((......(((((.....((....)).....))))).......)))....))......)))))))))))))))))))))))))))))))))))).............(((((((......(((...))).....))))))).......(((....))).....	(((((((((((............((((((((((.(((((((.(.(((((............))))).).))))))).))))))))))(((((.(((....))).....)))))))))))............((((((((((.(((((((.(.(((((............))))).).))))))).))))))))))))))).(((....))).....	(((((((((((((((.(((((.....((((((....(((((...((((((((........)))))).)).))))).(((((.....((....)).....)))))....)))))).........))))))))))))).))))))).....((((((....(((((...((((((((........)))))).)).))))).(((((.....((....)).....)))))....)))))).........	5	10	0	-214.987
47	302	AAAGAAUGCGCCUCUUUUGAUGAAUAAAUGGAAAC	GGGUUUCCAUUUAUUCAUCAAAAGAGGCGCAUUCUUUAUAGGACTTTAGAACAGAGGAGATAAAGATGUAUAAAAUGUGCGCCUCUAACCUGGCGGCAGCGCAAAAG	TAATACGACTCACTATAGGGTTTCCATTTATTCATCAAAAGAGGCGCATTCTTTATAGGACTTTAGAACAGAGGAGATAAAGATGTATAAAATGTGCGCCTCTAACCTGGCGGCAGCGCAAAAG	GGGAAAGAAUGCGCCUCUUUUGAUGAAUAAAUGGAAACACUAUCUCAUCUAUUUCUGGCAAUGUCAUUUUGAUGUUUGGUCUCAACCUGGAACGAUCCAUAUAAAUCCAUUAUUAUCCGAGCA	TAATACGACTCACTATAGGGAAAGAATGCGCCTCTTTTGATGAATAAATGGAAACACTATCTCATCTATTTCTGGCAATGTCATTTTGATGTTTGGTCTCAACCTGGAACGATCCATATAAATCCATTATTATCCGAGCA	-13.3	-30	-19.3	-81.8	-64.2	-45.1	32.5	(((.(.(((((............))))).).)))....((((((((.(((...))).))).)))))....	(((((.................((((((((((..((((((.(.(((((............))))).).))))))..))))))))))))))).(((....))).....	.(((...((((.(((......(((((.....((....)).....))))).......)))(((((((...))))))).(((....)))((((....))))........))))....))).....	....((((((((((((((((((((((((((((((((((.((..............((((...))))......(((((((........((((..............)))).......)))))))))))))))))))))))))))))))))))))))))))((((.(.(((((............))))).).))))...((((((((.(((...))).))).)))))....	(((((.................((((((((((..((((((.(.(((((............))))).).))))))..))))))))))(((((.(((....))).....))))).................((((((((((..((((((.(.(((((............))))).).))))))..))))))))))))))).(((....))).....	.(((...((((.(((......(((((.....((....)).....))))).......)))(((((((...))))))).(((....)))((((.((.((((........((((....(((......)))...)))).(((......(((((.....((....)).....))))).......)))(((((((...))))))).(((....))))))).)).))))........))))....))).....	5	13	0	-219.889
48	301	CAAAGAAUGCGCCUCUUUUGAUGAAUAAAUGGAAA	GGGUUUCCAUUUAUUCAUCAAAAGAGGCGCAUUCUUUGAUAGGACTTTAGAACAGAGGAGATAAAGATGUAUCAAAUGAUGCGCCUCAACCUGGCGGCAGCGCAAAAG	TAATACGACTCACTATAGGGTTTCCATTTATTCATCAAAAGAGGCGCATTCTTTGATAGGACTTTAGAACAGAGGAGATAAAGATGTATCAAATGATGCGCCTCAACCTGGCGGCAGCGCAAAAG	GGGCAAAGAAUGCGCCUCUUUUGAUGAAUAAAUGGAAACACUAUCUCAUCUAUUUCUGGCAAUGUCAUUUUGAUGUUUGGUCUCAACCUGGAACGAUCCAUAUAAAUCCAUUAUUAUCCGAGC	TAATACGACTCACTATAGGGCAAAGAATGCGCCTCTTTTGATGAATAAATGGAAACACTATCTCATCTATTTCTGGCAATGTCATTTTGATGTTTGGTCTCAACCTGGAACGATCCATATAAATCCATTATTATCCGAGC	-12.1	-33.3	-19.6	-82.2	-72	-46.6	29.3	................((((.........((((((....))))))))))......(((....))).....	(((((..................((((((((((.(((((((.(.(((((............))))).).))))))).))))))))))))))).(((....))).....	(((((.....)))(((......(((((.....((....)).....))))).......)))(((((((...))))))).(((....)))((((....)))).......))..............	(((((((((((((((((((((((((((((((((((((((.......((((......((((...))))....))))...(((....)))((((....)))).................((....))))))))))))))))))))))))))))))))))))))................((((.........((((((....))))))))))..))).(((....))).....	(((((..................((((((((((.(((((((.(.(((((............))))).).))))))).))))))))))(((((.(((....))).....)))))..................((((((((((.(((((((.(.(((((............))))).).))))))).))))))))))))))).(((....))).....	(((((.....))).))..(((.(((((...((((((..........((((......(((((.(((((....((((...(((....)))((((....))))......((((((.(((((.(((.(((((.....))).))..))).)))))...))))))..........))))......))))).)))))....))))...(((....)))((((....))))......)))))).))))).))).	5	7	0	-230.376
49	288	GCCAUUCUGGCUUCAAAGAAUGCGCCUCUUUUGAU	GGGAUCAAAAGAGGCGCAUUCUUUGAAGCCAGAAUGGCAUAGGACTTTAGAACAGAGGAGATAAAGATGUAUGCCAUGCUGGCUUCAAACCUGGCGGCAGCGCAAAAG	TAATACGACTCACTATAGGGATCAAAAGAGGCGCATTCTTTGAAGCCAGAATGGCATAGGACTTTAGAACAGAGGAGATAAAGATGTATGCCATGCTGGCTTCAAACCTGGCGGCAGCGCAAAAG	GGGCCAUUCUGGCUUCAAAGAAUGCGCCUCUUUUGAUGAAUAAAUGGAAACACUAUCUCAUCUAUUUCUGGCAAUGUCAUUUUGAUGUUUGGUCUCAACCUGGAACGAUCCAUAUAAAUCCA	TAATACGACTCACTATAGGGCCATTCTGGCTTCAAAGAATGCGCCTCTTTTGATGAATAAATGGAAACACTATCTCATCTATTTCTGGCAATGTCATTTTGATGTTTGGTCTCAACCTGGAACGATCCATATAAATCCA	-12	-39.3	-23.7	-90.3	-86.7	-53.9	27.3	......(((((............))))).....(((..(((((.(.........).)))))..)))....	............(.(((....(((((((((((.((((((((.(.(((((............))))).).)))))))).)))))))))))....))).)..........	((((.(((((........)))))))(((......(((((.....((....)).....))))).......)))(((((((...))))))).(((....)))((((....)))).......)).	..((((((((((((((((((((((((((((((((((((((((.(((((.......)).))).))))).....(((((((...))))))).(((....)))((((....)))).......((.)).)))))))))))))))))))))))))))))))))))......(((((............))))).....(((..(((((.(.........).)))))..)))....	............(.(((....(((((((((((.((((((((.(.(((((............))))).).)))))))).)))))))))))....))).).((((.................(.(((....(((((((((((.((((((((.(.(((((............))))).).)))))))).)))))))))))....))).).)))).....	((((.(((((........)))))))(((......(((((.....((....)).....))))).......)))(((((((...))))))).(((....)))((((.((.((((.......((.))((.(((((........)))))))(((......(((((.....((....)).....))))).......)))(((((((...))))))).(((....))))))).)).)))).......)).	4	10	0	-268.566
50	367	UUGAUGUUUGGUCUCAACCUGGAACGAUCCAUAUA	GGGUAUAUGGAUCGUUCCAGGUUGAGACCAAACAUCAAUAUGGACTTTAGAACAGAGGAGATAAAGATGAUAUUGAUGUUUGGUCUCAACCUGGCGGCAGCGCAAAAG	TAATACGACTCACTATAGGGTATATGGATCGTTCCAGGTTGAGACCAAACATCAATATGGACTTTAGAACAGAGGAGATAAAGATGATATTGATGTTTGGTCTCAACCTGGCGGCAGCGCAAAAG	GGGUUGAUGUUUGGUCUCAACCUGGAACGAUCCAUAUAAAUCCAUUAUUAUCCGAGCAUUCAUUUCACUUUUUUUGGGGGGGCUAUCUUUCAAAUGUGCGGCUCAAUUUUUCAGUGGUCCGGA	TAATACGACTCACTATAGGGTTGATGTTTGGTCTCAACCTGGAACGATCCATATAAATCCATTATTATCCGAGCATTCATTTCACTTTTTTTGGGGGGGCTATCTTTCAAATGTGCGGCTCAATTTTTCAGTGGTCCGGA	-12.1	-47.3	-22.2	-91.1	-102.7	-52.9	21.6	..............(((..((((((((.((.......)).))).)))))...)))(((....))).....	.............((((((((((((((((((((((((((((.(.(((((............))))).).))))))))))))))))))))))))).)))..........	(((.((((((((((........((((..............)))).......))))))).))).)))......(((((((((....)))))))))....(((.(((.........))).)))..	..(((((((((((((((((((((((((((((((((((..((((.......((((.((........((((....(((((.(.((............)).)..)))))......)))))).))))))))))))))))))))))))))))))))))))))))))).............(((..((((((((.((.......)).))).)))))...)))(((....))).....	.............((((((((((((((((((((((((((((.(.(((((............))))).).))))))))))))))))))))))))).))).((((..................((((((((((((((((((((((((((((.(.(((((............))))).).))))))))))))))))))))))))).))).)))).....	(((((((.(......))))))))(((....)))........(((((.......((((...((((..........(((((((....)))))))))))....))))........)))))(((((((((((((.(......))))))))(((....)))........(((((.......((((...((((..........(((((((....)))))))))))....))))........)))))))))))	7	13	0	-405.351
Click here to view the column explainations: https://yiplab.cse.cuhk.edu.hk/toehold/explain.php#result
Failed Sequenses
	Location	Region of detection	Reason of Failure
	1	GGAAUAGUCUUAUUACUAAAAAAAAACUUAUUUCU	Unpreferred structure (consecutive A/G/C/T)
	2	GAAUAGUCUUAUUACUAAAAAAAAACUUAUUUCUA	Unpreferred structure (not blocking hairpin / stop codon exist)
	3	AAUAGUCUUAUUACUAAAAAAAAACUUAUUUCUAC	Unpreferred structure (consecutive A/G/C/T)
	4	AUAGUCUUAUUACUAAAAAAAAACUUAUUUCUACU	Unpreferred structure (consecutive A/G/C/T)
	5	UAGUCUUAUUACUAAAAAAAAACUUAUUUCUACUU	Unpreferred structure (not blocking hairpin / stop codon exist)
	6	AGUCUUAUUACUAAAAAAAAACUUAUUUCUACUUU	Unpreferred structure (consecutive A/G/C/T)
	7	GUCUUAUUACUAAAAAAAAACUUAUUUCUACUUUU	Unpreferred structure (consecutive A/G/C/T)
	8	UCUUAUUACUAAAAAAAAACUUAUUUCUACUUUUU	Unpreferred structure (not blocking hairpin / stop codon exist)
	9	CUUAUUACUAAAAAAAAACUUAUUUCUACUUUUUC	Unpreferred structure (consecutive A/G/C/T)
	10	UUAUUACUAAAAAAAAACUUAUUUCUACUUUUUCA	Unpreferred structure (consecutive A/G/C/T)
	11	UAUUACUAAAAAAAAACUUAUUUCUACUUUUUCAA	Unpreferred structure (not blocking hairpin / stop codon exist)
	12	AUUACUAAAAAAAAACUUAUUUCUACUUUUUCAAA	Unpreferred structure (consecutive A/G/C/T)
	13	UUACUAAAAAAAAACUUAUUUCUACUUUUUCAAAA	Unpreferred structure (consecutive A/G/C/T)
	14	UACUAAAAAAAAACUUAUUUCUACUUUUUCAAAAA	Unpreferred structure (not blocking hairpin / stop codon exist)
	15	ACUAAAAAAAAACUUAUUUCUACUUUUUCAAAAAG	Unpreferred structure (consecutive A/G/C/T)
	16	CUAAAAAAAAACUUAUUUCUACUUUUUCAAAAAGU	Unpreferred structure (not blocking hairpin / stop codon exist)
	17	UAAAAAAAAACUUAUUUCUACUUUUUCAAAAAGUA	Unpreferred structure (consecutive A/G/C/T)
	18	AAAAAAAAACUUAUUUCUACUUUUUCAAAAAGUAA	Unpreferred structure (consecutive A/G/C/T)
	19	AAAAAAAACUUAUUUCUACUUUUUCAAAAAGUAAU	Unpreferred structure (not blocking hairpin / stop codon exist)
	20	AAAAAAACUUAUUUCUACUUUUUCAAAAAGUAAUC	Unpreferred structure (not blocking hairpin / stop codon exist)
	21	AAAAAACUUAUUUCUACUUUUUCAAAAAGUAAUCC	Unpreferred structure (consecutive A/G/C/T)
	22	AAAAACUUAUUUCUACUUUUUCAAAAAGUAAUCCA	Unpreferred structure (not blocking hairpin / stop codon exist)
	23	AAAACUUAUUUCUACUUUUUCAAAAAGUAAUCCAA	Unpreferred structure (consecutive A/G/C/T)
	24	AAACUUAUUUCUACUUUUUCAAAAAGUAAUCCAAG	Unpreferred structure (not blocking hairpin / stop codon exist)
	25	AACUUAUUUCUACUUUUUCAAAAAGUAAUCCAAGA	Unpreferred structure (consecutive A/G/C/T)
	26	ACUUAUUUCUACUUUUUCAAAAAGUAAUCCAAGAA	Unpreferred structure (consecutive A/G/C/T)
	27	CUUAUUUCUACUUUUUCAAAAAGUAAUCCAAGAAU	Unpreferred structure (not blocking hairpin / stop codon exist)
	28	UUAUUUCUACUUUUUCAAAAAGUAAUCCAAGAAUU	Unpreferred structure (consecutive A/G/C/T)
	29	UAUUUCUACUUUUUCAAAAAGUAAUCCAAGAAUUC	Unpreferred structure (consecutive A/G/C/T)
	30	AUUUCUACUUUUUCAAAAAGUAAUCCAAGAAUUCU	Unpreferred structure (consecutive A/G/C/T)
	31	UUUCUACUUUUUCAAAAAGUAAUCCAAGAAUUCUC	Unpreferred structure (consecutive A/G/C/T)
	32	UUCUACUUUUUCAAAAAGUAAUCCAAGAAUUCUCU	Unpreferred structure (consecutive A/G/C/T)
	33	UCUACUUUUUCAAAAAGUAAUCCAAGAAUUCUCUU	Unpreferred structure (consecutive A/G/C/T)
	34	CUACUUUUUCAAAAAGUAAUCCAAGAAUUCUCUUG	Unpreferred structure (consecutive A/G/C/T)
	35	UACUUUUUCAAAAAGUAAUCCAAGAAUUCUCUUGU	Unpreferred structure (consecutive A/G/C/T)
	36	ACUUUUUCAAAAAGUAAUCCAAGAAUUCUCUUGUU	Unpreferred structure (consecutive A/G/C/T)
	37	CUUUUUCAAAAAGUAAUCCAAGAAUUCUCUUGUUC	Unpreferred structure (consecutive A/G/C/T)
	38	UUUUUCAAAAAGUAAUCCAAGAAUUCUCUUGUUCC	Unpreferred structure (consecutive A/G/C/T)
	39	UUUUCAAAAAGUAAUCCAAGAAUUCUCUUGUUCCU	Unpreferred structure (consecutive A/G/C/T)
	40	UUUCAAAAAGUAAUCCAAGAAUUCUCUUGUUCCUA	Unpreferred structure (consecutive A/G/C/T)
	41	UUCAAAAAGUAAUCCAAGAAUUCUCUUGUUCCUAU	Unpreferred structure (consecutive A/G/C/T)
	42	UCAAAAAGUAAUCCAAGAAUUCUCUUGUUCCUAUA	Unpreferred structure (consecutive A/G/C/T)
	43	CAAAAAGUAAUCCAAGAAUUCUCUUGUUCCUAUAU	Unpreferred structure (consecutive A/G/C/T)
	44	AAAAAGUAAUCCAAGAAUUCUCUUGUUCCUAUAUA	Unpreferred structure (consecutive A/G/C/T)
	46	AAAGUAAUCCAAGAAUUCUCUUGUUCCUAUAUAAU	Unpreferred structure (not blocking hairpin / stop codon exist)
	49	GUAAUCCAAGAAUUCUCUUGUUCCUAUAUAAUUUU	Unpreferred structure (not blocking hairpin / stop codon exist)
	51	AAUCCAAGAAUUCUCUUGUUCCUAUAUAAUUUUUA	Unpreferred structure (not blocking hairpin / stop codon exist)
	52	AUCCAAGAAUUCUCUUGUUCCUAUAUAAUUUUUAU	Unpreferred structure (not blocking hairpin / stop codon exist)
	53	UCCAAGAAUUCUCUUGUUCCUAUAUAAUUUUUAUG	Unpreferred structure (consecutive A/G/C/T)
	54	CCAAGAAUUCUCUUGUUCCUAUAUAAUUUUUAUGU	Unpreferred structure (not blocking hairpin / stop codon exist)
	55	CAAGAAUUCUCUUGUUCCUAUAUAAUUUUUAUGUA	Unpreferred structure (consecutive A/G/C/T)
	56	AAGAAUUCUCUUGUUCCUAUAUAAUUUUUAUGUAU	Unpreferred structure (consecutive A/G/C/T)
	57	AGAAUUCUCUUGUUCCUAUAUAAUUUUUAUGUAUG	Unpreferred structure (not blocking hairpin / stop codon exist)
	58	GAAUUCUCUUGUUCCUAUAUAAUUUUUAUGUAUGU	Unpreferred structure (not blocking hairpin / stop codon exist)
	59	AAUUCUCUUGUUCCUAUAUAAUUUUUAUGUAUGUG	Unpreferred structure (consecutive A/G/C/T)
	60	AUUCUCUUGUUCCUAUAUAAUUUUUAUGUAUGUGA	Unpreferred structure (not blocking hairpin / stop codon exist)
	61	UUCUCUUGUUCCUAUAUAAUUUUUAUGUAUGUGAA	Unpreferred structure (consecutive A/G/C/T)
	62	UCUCUUGUUCCUAUAUAAUUUUUAUGUAUGUGAAC	Unpreferred structure (consecutive A/G/C/T)
	63	CUCUUGUUCCUAUAUAAUUUUUAUGUAUGUGAACA	Unpreferred structure (not blocking hairpin / stop codon exist)
	64	UCUUGUUCCUAUAUAAUUUUUAUGUAUGUGAACAC	Unpreferred structure (consecutive A/G/C/T)
	65	CUUGUUCCUAUAUAAUUUUUAUGUAUGUGAACACG	Unpreferred structure (consecutive A/G/C/T)
	66	UUGUUCCUAUAUAAUUUUUAUGUAUGUGAACACGA	Unpreferred structure (not blocking hairpin / stop codon exist)
	67	UGUUCCUAUAUAAUUUUUAUGUAUGUGAACACGAA	Unpreferred structure (consecutive A/G/C/T)
	68	GUUCCUAUAUAAUUUUUAUGUAUGUGAACACGAAU	Unpreferred structure (consecutive A/G/C/T)
	69	UUCCUAUAUAAUUUUUAUGUAUGUGAACACGAAUC	Unpreferred structure (not blocking hairpin / stop codon exist)
	70	UCCUAUAUAAUUUUUAUGUAUGUGAACACGAAUCC	Unpreferred structure (consecutive A/G/C/T)
	71	CCUAUAUAAUUUUUAUGUAUGUGAACACGAAUCCA	Unpreferred structure (consecutive A/G/C/T)
	72	CUAUAUAAUUUUUAUGUAUGUGAACACGAAUCCAU	Unpreferred structure (consecutive A/G/C/T)
	73	UAUAUAAUUUUUAUGUAUGUGAACACGAAUCCAUC	Unpreferred structure (consecutive A/G/C/T)
	74	AUAUAAUUUUUAUGUAUGUGAACACGAAUCCAUCU	Unpreferred structure (consecutive A/G/C/T)
	75	UAUAAUUUUUAUGUAUGUGAACACGAAUCCAUCUU	Unpreferred structure (consecutive A/G/C/T)
	76	AUAAUUUUUAUGUAUGUGAACACGAAUCCAUCUUC	Unpreferred structure (consecutive A/G/C/T)
	77	UAAUUUUUAUGUAUGUGAACACGAAUCCAUCUUCC	Unpreferred structure (consecutive A/G/C/T)
	78	AAUUUUUAUGUAUGUGAACACGAAUCCAUCUUCCU	Unpreferred structure (consecutive A/G/C/T)
	79	AUUUUUAUGUAUGUGAACACGAAUCCAUCUUCCUU	Unpreferred structure (consecutive A/G/C/T)
	80	UUUUUAUGUAUGUGAACACGAAUCCAUCUUCCUUU	Unpreferred structure (consecutive A/G/C/T)
	82	UUUAUGUAUGUGAACACGAAUCCAUCUUCCUUUUU	Domain basepair number exceed
	83	UUAUGUAUGUGAACACGAAUCCAUCUUCCUUUUUC	Unpreferred structure (consecutive A/G/C/T)
	84	UAUGUAUGUGAACACGAAUCCAUCUUCCUUUUUCU	Unpreferred structure (consecutive A/G/C/T)
	85	AUGUAUGUGAACACGAAUCCAUCUUCCUUUUUCUA	Unpreferred structure (consecutive A/G/C/T)
	86	UGUAUGUGAACACGAAUCCAUCUUCCUUUUUCUAC	Unpreferred structure (consecutive A/G/C/T)
	87	GUAUGUGAACACGAAUCCAUCUUCCUUUUUCUACG	Unpreferred structure (consecutive A/G/C/T)
	88	UAUGUGAACACGAAUCCAUCUUCCUUUUUCUACGU	Unpreferred structure (consecutive A/G/C/T)
	89	AUGUGAACACGAAUCCAUCUUCCUUUUUCUACGUA	Unpreferred structure (consecutive A/G/C/T)
	90	UGUGAACACGAAUCCAUCUUCCUUUUUCUACGUAA	Unpreferred structure (consecutive A/G/C/T)
	91	GUGAACACGAAUCCAUCUUCCUUUUUCUACGUAAG	Unpreferred structure (not blocking hairpin / stop codon exist)
	92	UGAACACGAAUCCAUCUUCCUUUUUCUACGUAAGA	Unpreferred structure (not blocking hairpin / stop codon exist)
	93	GAACACGAAUCCAUCUUCCUUUUUCUACGUAAGAG	Unpreferred structure (consecutive A/G/C/T)
	94	AACACGAAUCCAUCUUCCUUUUUCUACGUAAGAGA	Unpreferred structure (not blocking hairpin / stop codon exist)
	95	ACACGAAUCCAUCUUCCUUUUUCUACGUAAGAGAU	Unpreferred structure (consecutive A/G/C/T)
	96	CACGAAUCCAUCUUCCUUUUUCUACGUAAGAGAUC	Unpreferred structure (not blocking hairpin / stop codon exist)
	97	ACGAAUCCAUCUUCCUUUUUCUACGUAAGAGAUCC	Unpreferred structure (not blocking hairpin / stop codon exist)
	98	CGAAUCCAUCUUCCUUUUUCUACGUAAGAGAUCCU	Unpreferred structure (consecutive A/G/C/T)
	99	GAAUCCAUCUUCCUUUUUCUACGUAAGAGAUCCUC	Unpreferred structure (not blocking hairpin / stop codon exist)
	100	AAUCCAUCUUCCUUUUUCUACGUAAGAGAUCCUCU	Unpreferred structure (consecutive A/G/C/T)
	101	AUCCAUCUUCCUUUUUCUACGUAAGAGAUCCUCUU	Unpreferred structure (consecutive A/G/C/T)
	102	UCCAUCUUCCUUUUUCUACGUAAGAGAUCCUCUUA	Unpreferred structure (consecutive A/G/C/T)
	103	CCAUCUUCCUUUUUCUACGUAAGAGAUCCUCUUAU	Unpreferred structure (consecutive A/G/C/T)
	104	CAUCUUCCUUUUUCUACGUAAGAGAUCCUCUUAUU	Unpreferred structure (consecutive A/G/C/T)
	105	AUCUUCCUUUUUCUACGUAAGAGAUCCUCUUAUUU	Unpreferred structure (consecutive A/G/C/T)
	106	UCUUCCUUUUUCUACGUAAGAGAUCCUCUUAUUUA	Unpreferred structure (consecutive A/G/C/T)
	107	CUUCCUUUUUCUACGUAAGAGAUCCUCUUAUUUAC	Unpreferred structure (consecutive A/G/C/T)
	108	UUCCUUUUUCUACGUAAGAGAUCCUCUUAUUUACG	Unpreferred structure (not blocking hairpin / stop codon exist)
	109	UCCUUUUUCUACGUAAGAGAUCCUCUUAUUUACGA	Unpreferred structure (consecutive A/G/C/T)
	110	CCUUUUUCUACGUAAGAGAUCCUCUUAUUUACGAU	Unpreferred structure (consecutive A/G/C/T)
	111	CUUUUUCUACGUAAGAGAUCCUCUUAUUUACGAUU	Unpreferred structure (not blocking hairpin / stop codon exist)
	112	UUUUUCUACGUAAGAGAUCCUCUUAUUUACGAUUA	Unpreferred structure (not blocking hairpin / stop codon exist)
	114	UUUCUACGUAAGAGAUCCUCUUAUUUACGAUUAAA	Unpreferred structure (not blocking hairpin / stop codon exist)
	115	UUCUACGUAAGAGAUCCUCUUAUUUACGAUUAAAC	Unpreferred structure (not blocking hairpin / stop codon exist)
	118	UACGUAAGAGAUCCUCUUAUUUACGAUUAAACUCU	Unpreferred structure (not blocking hairpin / stop codon exist)
	119	ACGUAAGAGAUCCUCUUAUUUACGAUUAAACUCUU	Unpreferred structure (not blocking hairpin / stop codon exist)
	121	GUAAGAGAUCCUCUUAUUUACGAUUAAACUCUUUU	Unpreferred structure (not blocking hairpin / stop codon exist)
	122	UAAGAGAUCCUCUUAUUUACGAUUAAACUCUUUUA	Unpreferred structure (not blocking hairpin / stop codon exist)
	124	AGAGAUCCUCUUAUUUACGAUUAAACUCUUUUAUC	Unpreferred structure (not blocking hairpin / stop codon exist)
	125	GAGAUCCUCUUAUUUACGAUUAAACUCUUUUAUCG	Domain basepair number exceed
	126	AGAUCCUCUUAUUUACGAUUAAACUCUUUUAUCGU	Domain basepair number exceed
	127	GAUCCUCUUAUUUACGAUUAAACUCUUUUAUCGUU	Domain basepair number exceed
	128	AUCCUCUUAUUUACGAUUAAACUCUUUUAUCGUUA	Unpreferred structure (not blocking hairpin / stop codon exist)
	131	CUCUUAUUUACGAUUAAACUCUUUUAUCGUUAUUU	Unpreferred structure (not blocking hairpin / stop codon exist)
	134	UUAUUUACGAUUAAACUCUUUUAUCGUUAUUUUUG	Unpreferred structure (not blocking hairpin / stop codon exist)
	135	UAUUUACGAUUAAACUCUUUUAUCGUUAUUUUUGA	Unpreferred structure (consecutive A/G/C/T)
	136	AUUUACGAUUAAACUCUUUUAUCGUUAUUUUUGAG	Unpreferred structure (consecutive A/G/C/T)
	137	UUUACGAUUAAACUCUUUUAUCGUUAUUUUUGAGC	Unpreferred structure (not blocking hairpin / stop codon exist)
	138	UUACGAUUAAACUCUUUUAUCGUUAUUUUUGAGCG	Unpreferred structure (consecutive A/G/C/T)
	139	UACGAUUAAACUCUUUUAUCGUUAUUUUUGAGCGA	Unpreferred structure (consecutive A/G/C/T)
	140	ACGAUUAAACUCUUUUAUCGUUAUUUUUGAGCGAA	Unpreferred structure (not blocking hairpin / stop codon exist)
	141	CGAUUAAACUCUUUUAUCGUUAUUUUUGAGCGAAU	Unpreferred structure (not blocking hairpin / stop codon exist)
	142	GAUUAAACUCUUUUAUCGUUAUUUUUGAGCGAAUC	Unpreferred structure (consecutive A/G/C/T)
	143	AUUAAACUCUUUUAUCGUUAUUUUUGAGCGAAUCU	Unpreferred structure (consecutive A/G/C/T)
	144	UUAAACUCUUUUAUCGUUAUUUUUGAGCGAAUCUA	Unpreferred structure (not blocking hairpin / stop codon exist)
	145	UAAACUCUUUUAUCGUUAUUUUUGAGCGAAUCUAU	Unpreferred structure (consecutive A/G/C/T)
	146	AAACUCUUUUAUCGUUAUUUUUGAGCGAAUCUAUU	Unpreferred structure (consecutive A/G/C/T)
	147	AACUCUUUUAUCGUUAUUUUUGAGCGAAUCUAUUU	Unpreferred structure (consecutive A/G/C/T)
	148	ACUCUUUUAUCGUUAUUUUUGAGCGAAUCUAUUUC	Unpreferred structure (consecutive A/G/C/T)
	149	CUCUUUUAUCGUUAUUUUUGAGCGAAUCUAUUUCU	Unpreferred structure (consecutive A/G/C/T)
	150	UCUUUUAUCGUUAUUUUUGAGCGAAUCUAUUUCUA	Unpreferred structure (not blocking hairpin / stop codon exist)
	151	CUUUUAUCGUUAUUUUUGAGCGAAUCUAUUUCUAU	Unpreferred structure (consecutive A/G/C/T)
	152	UUUUAUCGUUAUUUUUGAGCGAAUCUAUUUCUAUG	Unpreferred structure (consecutive A/G/C/T)
	153	UUUAUCGUUAUUUUUGAGCGAAUCUAUUUCUAUGC	Unpreferred structure (not blocking hairpin / stop codon exist)
	154	UUAUCGUUAUUUUUGAGCGAAUCUAUUUCUAUGCA	Unpreferred structure (consecutive A/G/C/T)
	155	UAUCGUUAUUUUUGAGCGAAUCUAUUUCUAUGCAA	Unpreferred structure (consecutive A/G/C/T)
	156	AUCGUUAUUUUUGAGCGAAUCUAUUUCUAUGCAAA	Unpreferred structure (not blocking hairpin / stop codon exist)
	157	UCGUUAUUUUUGAGCGAAUCUAUUUCUAUGCAAAA	Unpreferred structure (consecutive A/G/C/T)
	158	CGUUAUUUUUGAGCGAAUCUAUUUCUAUGCAAAAA	Unpreferred structure (consecutive A/G/C/T)
	159	GUUAUUUUUGAGCGAAUCUAUUUCUAUGCAAAAAU	Unpreferred structure (not blocking hairpin / stop codon exist)
	160	UUAUUUUUGAGCGAAUCUAUUUCUAUGCAAAAAUC	Unpreferred structure (consecutive A/G/C/T)
	161	UAUUUUUGAGCGAAUCUAUUUCUAUGCAAAAAUCG	Unpreferred structure (consecutive A/G/C/T)
	162	AUUUUUGAGCGAAUCUAUUUCUAUGCAAAAAUCGA	Unpreferred structure (not blocking hairpin / stop codon exist)
	163	UUUUUGAGCGAAUCUAUUUCUAUGCAAAAAUCGAA	Unpreferred structure (consecutive A/G/C/T)
	164	UUUUGAGCGAAUCUAUUUCUAUGCAAAAAUCGAAC	Unpreferred structure (consecutive A/G/C/T)
	165	UUUGAGCGAAUCUAUUUCUAUGCAAAAAUCGAACA	Unpreferred structure (consecutive A/G/C/T)
	166	UUGAGCGAAUCUAUUUCUAUGCAAAAAUCGAACAU	Unpreferred structure (consecutive A/G/C/T)
	167	UGAGCGAAUCUAUUUCUAUGCAAAAAUCGAACAUC	Unpreferred structure (consecutive A/G/C/T)
	168	GAGCGAAUCUAUUUCUAUGCAAAAAUCGAACAUCU	Unpreferred structure (consecutive A/G/C/T)
	169	AGCGAAUCUAUUUCUAUGCAAAAAUCGAACAUCUU	Unpreferred structure (consecutive A/G/C/T)
	170	GCGAAUCUAUUUCUAUGCAAAAAUCGAACAUCUUG	Unpreferred structure (consecutive A/G/C/T)
	171	CGAAUCUAUUUCUAUGCAAAAAUCGAACAUCUUGU	Unpreferred structure (consecutive A/G/C/T)
	172	GAAUCUAUUUCUAUGCAAAAAUCGAACAUCUUGUG	Unpreferred structure (consecutive A/G/C/T)
	173	AAUCUAUUUCUAUGCAAAAAUCGAACAUCUUGUGG	Unpreferred structure (consecutive A/G/C/T)
	174	AUCUAUUUCUAUGCAAAAAUCGAACAUCUUGUGGA	Unpreferred structure (consecutive A/G/C/T)
	175	UCUAUUUCUAUGCAAAAAUCGAACAUCUUGUGGAA	Unpreferred structure (consecutive A/G/C/T)
	176	CUAUUUCUAUGCAAAAAUCGAACAUCUUGUGGAAG	Unpreferred structure (consecutive A/G/C/T)
	177	UAUUUCUAUGCAAAAAUCGAACAUCUUGUGGAAGU	Unpreferred structure (consecutive A/G/C/T)
	178	AUUUCUAUGCAAAAAUCGAACAUCUUGUGGAAGUC	Unpreferred structure (consecutive A/G/C/T)
	179	UUUCUAUGCAAAAAUCGAACAUCUUGUGGAAGUCU	Unpreferred structure (consecutive A/G/C/T)
	180	UUCUAUGCAAAAAUCGAACAUCUUGUGGAAGUCUU	Unpreferred structure (consecutive A/G/C/T)
	181	UCUAUGCAAAAAUCGAACAUCUUGUGGAAGUCUUU	Unpreferred structure (consecutive A/G/C/T)
	182	CUAUGCAAAAAUCGAACAUCUUGUGGAAGUCUUUU	Unpreferred structure (consecutive A/G/C/T)
	183	UAUGCAAAAAUCGAACAUCUUGUGGAAGUCUUUUC	Unpreferred structure (consecutive A/G/C/T)
	184	AUGCAAAAAUCGAACAUCUUGUGGAAGUCUUUUCU	Unpreferred structure (consecutive A/G/C/T)
	185	UGCAAAAAUCGAACAUCUUGUGGAAGUCUUUUCUA	Unpreferred structure (consecutive A/G/C/T)
	186	GCAAAAAUCGAACAUCUUGUGGAAGUCUUUUCUAA	Unpreferred structure (consecutive A/G/C/T)
	187	CAAAAAUCGAACAUCUUGUGGAAGUCUUUUCUAAG	Unpreferred structure (consecutive A/G/C/T)
	188	AAAAAUCGAACAUCUUGUGGAAGUCUUUUCUAAGA	Unpreferred structure (consecutive A/G/C/T)
	189	AAAAUCGAACAUCUUGUGGAAGUCUUUUCUAAGAA	Domain basepair number exceed
	190	AAAUCGAACAUCUUGUGGAAGUCUUUUCUAAGAAU	Domain basepair number exceed
	191	AAUCGAACAUCUUGUGGAAGUCUUUUCUAAGAAUU	Unpreferred structure (not blocking hairpin / stop codon exist)
	192	AUCGAACAUCUUGUGGAAGUCUUUUCUAAGAAUUU	Unpreferred structure (not blocking hairpin / stop codon exist)
	193	UCGAACAUCUUGUGGAAGUCUUUUCUAAGAAUUUU	Domain basepair number exceed
	194	CGAACAUCUUGUGGAAGUCUUUUCUAAGAAUUUUU	Unpreferred structure (not blocking hairpin / stop codon exist)
	195	GAACAUCUUGUGGAAGUCUUUUCUAAGAAUUUUUC	Unpreferred structure (not blocking hairpin / stop codon exist)
	196	AACAUCUUGUGGAAGUCUUUUCUAAGAAUUUUUCG	Unpreferred structure (consecutive A/G/C/T)
	197	ACAUCUUGUGGAAGUCUUUUCUAAGAAUUUUUCGU	Unpreferred structure (not blocking hairpin / stop codon exist)
	198	CAUCUUGUGGAAGUCUUUUCUAAGAAUUUUUCGUC	Unpreferred structure (consecutive A/G/C/T)
	199	AUCUUGUGGAAGUCUUUUCUAAGAAUUUUUCGUCU	Unpreferred structure (consecutive A/G/C/T)
	200	UCUUGUGGAAGUCUUUUCUAAGAAUUUUUCGUCUA	Unpreferred structure (consecutive A/G/C/T)
	201	CUUGUGGAAGUCUUUUCUAAGAAUUUUUCGUCUAC	Unpreferred structure (consecutive A/G/C/T)
	202	UUGUGGAAGUCUUUUCUAAGAAUUUUUCGUCUACC	Unpreferred structure (consecutive A/G/C/T)
	203	UGUGGAAGUCUUUUCUAAGAAUUUUUCGUCUACCU	Unpreferred structure (consecutive A/G/C/T)
	204	GUGGAAGUCUUUUCUAAGAAUUUUUCGUCUACCUU	Unpreferred structure (consecutive A/G/C/T)
	205	UGGAAGUCUUUUCUAAGAAUUUUUCGUCUACCUUA	Unpreferred structure (consecutive A/G/C/T)
	206	GGAAGUCUUUUCUAAGAAUUUUUCGUCUACCUUAU	Unpreferred structure (not blocking hairpin / stop codon exist)
	207	GAAGUCUUUUCUAAGAAUUUUUCGUCUACCUUAUC	Unpreferred structure (consecutive A/G/C/T)
	208	AAGUCUUUUCUAAGAAUUUUUCGUCUACCUUAUCA	Unpreferred structure (consecutive A/G/C/T)
	209	AGUCUUUUCUAAGAAUUUUUCGUCUACCUUAUCAU	Unpreferred structure (not blocking hairpin / stop codon exist)
	210	GUCUUUUCUAAGAAUUUUUCGUCUACCUUAUCAUU	Unpreferred structure (consecutive A/G/C/T)
	211	UCUUUUCUAAGAAUUUUUCGUCUACCUUAUCAUUC	Unpreferred structure (not blocking hairpin / stop codon exist)
	212	CUUUUCUAAGAAUUUUUCGUCUACCUUAUCAUUCU	Unpreferred structure (not blocking hairpin / stop codon exist)
	213	UUUUCUAAGAAUUUUUCGUCUACCUUAUCAUUCUU	Unpreferred structure (consecutive A/G/C/T)
	214	UUUCUAAGAAUUUUUCGUCUACCUUAUCAUUCUUC	Unpreferred structure (not blocking hairpin / stop codon exist)
	215	UUCUAAGAAUUUUUCGUCUACCUUAUCAUUCUUCA	Unpreferred structure (consecutive A/G/C/T)
	216	UCUAAGAAUUUUUCGUCUACCUUAUCAUUCUUCAA	Unpreferred structure (consecutive A/G/C/T)
	217	CUAAGAAUUUUUCGUCUACCUUAUCAUUCUUCAAG	Unpreferred structure (not blocking hairpin / stop codon exist)
	218	UAAGAAUUUUUCGUCUACCUUAUCAUUCUUCAAGG	Unpreferred structure (consecutive A/G/C/T)
	219	AAGAAUUUUUCGUCUACCUUAUCAUUCUUCAAGGA	Unpreferred structure (consecutive A/G/C/T)
	220	AGAAUUUUUCGUCUACCUUAUCAUUCUUCAAGGAU	Unpreferred structure (not blocking hairpin / stop codon exist)
	221	GAAUUUUUCGUCUACCUUAUCAUUCUUCAAGGAUC	Unpreferred structure (not blocking hairpin / stop codon exist)
	222	AAUUUUUCGUCUACCUUAUCAUUCUUCAAGGAUCC	Unpreferred structure (consecutive A/G/C/T)
	223	AUUUUUCGUCUACCUUAUCAUUCUUCAAGGAUCCU	Unpreferred structure (consecutive A/G/C/T)
	224	UUUUUCGUCUACCUUAUCAUUCUUCAAGGAUCCUU	Unpreferred structure (not blocking hairpin / stop codon exist)
	225	UUUUCGUCUACCUUAUCAUUCUUCAAGGAUCCUUU	Domain basepair number exceed
	226	UUUCGUCUACCUUAUCAUUCUUCAAGGAUCCUUUG	Domain basepair number exceed
	227	UUCGUCUACCUUAUCAUUCUUCAAGGAUCCUUUGA	Unpreferred structure (not blocking hairpin / stop codon exist)
	228	UCGUCUACCUUAUCAUUCUUCAAGGAUCCUUUGAU	Domain basepair number exceed
	229	CGUCUACCUUAUCAUUCUUCAAGGAUCCUUUGAUU	Domain basepair number exceed
	230	GUCUACCUUAUCAUUCUUCAAGGAUCCUUUGAUUC	Domain basepair number exceed
	231	UCUACCUUAUCAUUCUUCAAGGAUCCUUUGAUUCA	Domain basepair number exceed
	232	CUACCUUAUCAUUCUUCAAGGAUCCUUUGAUUCAU	Domain basepair number exceed
	233	UACCUUAUCAUUCUUCAAGGAUCCUUUGAUUCAUU	Unpreferred structure (not blocking hairpin / stop codon exist)
	234	ACCUUAUCAUUCUUCAAGGAUCCUUUGAUUCAUUA	Domain basepair number exceed
	235	CCUUAUCAUUCUUCAAGGAUCCUUUGAUUCAUUAC	Domain basepair number exceed
	236	CUUAUCAUUCUUCAAGGAUCCUUUGAUUCAUUACG	Unpreferred structure (not blocking hairpin / stop codon exist)
	237	UUAUCAUUCUUCAAGGAUCCUUUGAUUCAUUACGU	Unpreferred structure (not blocking hairpin / stop codon exist)
	240	UCAUUCUUCAAGGAUCCUUUGAUUCAUUACGUUAG	Unpreferred structure (not blocking hairpin / stop codon exist)
	243	UUCUUCAAGGAUCCUUUGAUUCAUUACGUUAGAUA	Unpreferred structure (not blocking hairpin / stop codon exist)
	244	UCUUCAAGGAUCCUUUGAUUCAUUACGUUAGAUAU	Domain basepair number exceed
	245	CUUCAAGGAUCCUUUGAUUCAUUACGUUAGAUAUC	Unpreferred structure (not blocking hairpin / stop codon exist)
	246	UUCAAGGAUCCUUUGAUUCAUUACGUUAGAUAUCA	Unpreferred structure (not blocking hairpin / stop codon exist)
	248	CAAGGAUCCUUUGAUUCAUUACGUUAGAUAUCAAG	Unpreferred structure (not blocking hairpin / stop codon exist)
	249	AAGGAUCCUUUGAUUCAUUACGUUAGAUAUCAAGG	Unpreferred structure (not blocking hairpin / stop codon exist)
	251	GGAUCCUUUGAUUCAUUACGUUAGAUAUCAAGGAA	Unpreferred structure (not blocking hairpin / stop codon exist)
	252	GAUCCUUUGAUUCAUUACGUUAGAUAUCAAGGAAA	Unpreferred structure (not blocking hairpin / stop codon exist)
	253	AUCCUUUGAUUCAUUACGUUAGAUAUCAAGGAAAA	Domain basepair number exceed
	255	CCUUUGAUUCAUUACGUUAGAUAUCAAGGAAAAGC	Unpreferred structure (not blocking hairpin / stop codon exist)
	257	UUUGAUUCAUUACGUUAGAUAUCAAGGAAAAGCCA	Domain basepair number exceed
	258	UUGAUUCAUUACGUUAGAUAUCAAGGAAAAGCCAU	Unpreferred structure (not blocking hairpin / stop codon exist)
	259	UGAUUCAUUACGUUAGAUAUCAAGGAAAAGCCAUU	Domain basepair number exceed
	260	GAUUCAUUACGUUAGAUAUCAAGGAAAAGCCAUUC	Domain basepair number exceed
	261	AUUCAUUACGUUAGAUAUCAAGGAAAAGCCAUUCU	Domain basepair number exceed
	262	UUCAUUACGUUAGAUAUCAAGGAAAAGCCAUUCUG	Domain basepair number exceed
	263	UCAUUACGUUAGAUAUCAAGGAAAAGCCAUUCUGG	Domain basepair number exceed
	264	CAUUACGUUAGAUAUCAAGGAAAAGCCAUUCUGGC	Domain basepair number exceed
	265	AUUACGUUAGAUAUCAAGGAAAAGCCAUUCUGGCU	Domain basepair number exceed
	266	UUACGUUAGAUAUCAAGGAAAAGCCAUUCUGGCUU	Domain basepair number exceed
	267	UACGUUAGAUAUCAAGGAAAAGCCAUUCUGGCUUC	Domain basepair number exceed
	268	ACGUUAGAUAUCAAGGAAAAGCCAUUCUGGCUUCA	Domain basepair number exceed
	269	CGUUAGAUAUCAAGGAAAAGCCAUUCUGGCUUCAA	Domain basepair number exceed
	270	GUUAGAUAUCAAGGAAAAGCCAUUCUGGCUUCAAA	Domain basepair number exceed
	271	UUAGAUAUCAAGGAAAAGCCAUUCUGGCUUCAAAG	Domain basepair number exceed
	272	UAGAUAUCAAGGAAAAGCCAUUCUGGCUUCAAAGA	Domain basepair number exceed
	273	AGAUAUCAAGGAAAAGCCAUUCUGGCUUCAAAGAA	Domain basepair number exceed
	274	GAUAUCAAGGAAAAGCCAUUCUGGCUUCAAAGAAU	Unpreferred structure (not blocking hairpin / stop codon exist)
	275	AUAUCAAGGAAAAGCCAUUCUGGCUUCAAAGAAUG	Domain basepair number exceed
	276	UAUCAAGGAAAAGCCAUUCUGGCUUCAAAGAAUGC	Domain basepair number exceed
	277	AUCAAGGAAAAGCCAUUCUGGCUUCAAAGAAUGCG	Unpreferred structure (not blocking hairpin / stop codon exist)
	278	UCAAGGAAAAGCCAUUCUGGCUUCAAAGAAUGCGC	Domain basepair number exceed
	279	CAAGGAAAAGCCAUUCUGGCUUCAAAGAAUGCGCC	Domain basepair number exceed
	280	AAGGAAAAGCCAUUCUGGCUUCAAAGAAUGCGCCU	Unpreferred structure (not blocking hairpin / stop codon exist)
	281	AGGAAAAGCCAUUCUGGCUUCAAAGAAUGCGCCUC	Domain basepair number exceed
	283	GAAAAGCCAUUCUGGCUUCAAAGAAUGCGCCUCUU	Domain basepair number exceed
	284	AAAAGCCAUUCUGGCUUCAAAGAAUGCGCCUCUUU	Domain basepair number exceed
	285	AAAGCCAUUCUGGCUUCAAAGAAUGCGCCUCUUUU	Domain basepair number exceed
	286	AAGCCAUUCUGGCUUCAAAGAAUGCGCCUCUUUUG	Domain basepair number exceed
	287	AGCCAUUCUGGCUUCAAAGAAUGCGCCUCUUUUGA	Domain basepair number exceed
	289	CCAUUCUGGCUUCAAAGAAUGCGCCUCUUUUGAUG	Domain basepair number exceed
	290	CAUUCUGGCUUCAAAGAAUGCGCCUCUUUUGAUGA	Domain basepair number exceed
	293	UCUGGCUUCAAAGAAUGCGCCUCUUUUGAUGAAUA	Unpreferred structure (not blocking hairpin / stop codon exist)
	294	CUGGCUUCAAAGAAUGCGCCUCUUUUGAUGAAUAA	Domain basepair number exceed
	296	GGCUUCAAAGAAUGCGCCUCUUUUGAUGAAUAAAU	Unpreferred structure (not blocking hairpin / stop codon exist)
	299	UUCAAAGAAUGCGCCUCUUUUGAUGAAUAAAUGGA	Unpreferred structure (not blocking hairpin / stop codon exist)
	300	UCAAAGAAUGCGCCUCUUUUGAUGAAUAAAUGGAA	Unpreferred structure (not blocking hairpin / stop codon exist)
	303	AAGAAUGCGCCUCUUUUGAUGAAUAAAUGGAAACA	Unpreferred structure (not blocking hairpin / stop codon exist)
	304	AGAAUGCGCCUCUUUUGAUGAAUAAAUGGAAACAC	Domain basepair number exceed
	305	GAAUGCGCCUCUUUUGAUGAAUAAAUGGAAACACU	Domain basepair number exceed
	306	AAUGCGCCUCUUUUGAUGAAUAAAUGGAAACACUA	Domain basepair number exceed
	307	AUGCGCCUCUUUUGAUGAAUAAAUGGAAACACUAU	Domain basepair number exceed
	308	UGCGCCUCUUUUGAUGAAUAAAUGGAAACACUAUC	Domain basepair number exceed
	309	GCGCCUCUUUUGAUGAAUAAAUGGAAACACUAUCU	Domain basepair number exceed
	310	CGCCUCUUUUGAUGAAUAAAUGGAAACACUAUCUC	Domain basepair number exceed
	311	GCCUCUUUUGAUGAAUAAAUGGAAACACUAUCUCA	Domain basepair number exceed
	312	CCUCUUUUGAUGAAUAAAUGGAAACACUAUCUCAU	Unpreferred structure (not blocking hairpin / stop codon exist)
	313	CUCUUUUGAUGAAUAAAUGGAAACACUAUCUCAUC	Domain basepair number exceed
	314	UCUUUUGAUGAAUAAAUGGAAACACUAUCUCAUCU	Domain basepair number exceed
	315	CUUUUGAUGAAUAAAUGGAAACACUAUCUCAUCUA	Unpreferred structure (not blocking hairpin / stop codon exist)
	316	UUUUGAUGAAUAAAUGGAAACACUAUCUCAUCUAU	Domain basepair number exceed
	317	UUUGAUGAAUAAAUGGAAACACUAUCUCAUCUAUU	Unpreferred structure (not blocking hairpin / stop codon exist)
	318	UUGAUGAAUAAAUGGAAACACUAUCUCAUCUAUUU	Unpreferred structure (not blocking hairpin / stop codon exist)
	320	GAUGAAUAAAUGGAAACACUAUCUCAUCUAUUUCU	Unpreferred structure (not blocking hairpin / stop codon exist)
	321	AUGAAUAAAUGGAAACACUAUCUCAUCUAUUUCUG	Unpreferred structure (not blocking hairpin / stop codon exist)
	323	GAAUAAAUGGAAACACUAUCUCAUCUAUUUCUGGC	Unpreferred structure (not blocking hairpin / stop codon exist)
	324	AAUAAAUGGAAACACUAUCUCAUCUAUUUCUGGCA	Unpreferred structure (not blocking hairpin / stop codon exist)
	325	AUAAAUGGAAACACUAUCUCAUCUAUUUCUGGCAA	Domain basepair number exceed
	326	UAAAUGGAAACACUAUCUCAUCUAUUUCUGGCAAU	Domain basepair number exceed
	327	AAAUGGAAACACUAUCUCAUCUAUUUCUGGCAAUG	Unpreferred structure (not blocking hairpin / stop codon exist)
	328	AAUGGAAACACUAUCUCAUCUAUUUCUGGCAAUGU	Domain basepair number exceed
	329	AUGGAAACACUAUCUCAUCUAUUUCUGGCAAUGUC	Domain basepair number exceed
	330	UGGAAACACUAUCUCAUCUAUUUCUGGCAAUGUCA	Domain basepair number exceed
	331	GGAAACACUAUCUCAUCUAUUUCUGGCAAUGUCAU	Domain basepair number exceed
	332	GAAACACUAUCUCAUCUAUUUCUGGCAAUGUCAUU	Domain basepair number exceed
	333	AAACACUAUCUCAUCUAUUUCUGGCAAUGUCAUUU	Domain basepair number exceed
	334	AACACUAUCUCAUCUAUUUCUGGCAAUGUCAUUUU	Domain basepair number exceed
	335	ACACUAUCUCAUCUAUUUCUGGCAAUGUCAUUUUG	Domain basepair number exceed
	336	CACUAUCUCAUCUAUUUCUGGCAAUGUCAUUUUGA	Unpreferred structure (not blocking hairpin / stop codon exist)
	338	CUAUCUCAUCUAUUUCUGGCAAUGUCAUUUUGAUG	Domain basepair number exceed
	339	UAUCUCAUCUAUUUCUGGCAAUGUCAUUUUGAUGU	Unpreferred structure (not blocking hairpin / stop codon exist)
	340	AUCUCAUCUAUUUCUGGCAAUGUCAUUUUGAUGUU	Domain basepair number exceed
	342	CUCAUCUAUUUCUGGCAAUGUCAUUUUGAUGUUUG	Unpreferred structure (not blocking hairpin / stop codon exist)
	345	AUCUAUUUCUGGCAAUGUCAUUUUGAUGUUUGGUC	Unpreferred structure (not blocking hairpin / stop codon exist)
	349	AUUUCUGGCAAUGUCAUUUUGAUGUUUGGUCUCAA	Domain basepair number exceed
	352	UCUGGCAAUGUCAUUUUGAUGUUUGGUCUCAACCU	Domain basepair number exceed
	353	CUGGCAAUGUCAUUUUGAUGUUUGGUCUCAACCUG	Domain basepair number exceed
	354	UGGCAAUGUCAUUUUGAUGUUUGGUCUCAACCUGG	Unpreferred structure (not blocking hairpin / stop codon exist)
	355	GGCAAUGUCAUUUUGAUGUUUGGUCUCAACCUGGA	Domain basepair number exceed
	356	GCAAUGUCAUUUUGAUGUUUGGUCUCAACCUGGAA	Domain basepair number exceed
	357	CAAUGUCAUUUUGAUGUUUGGUCUCAACCUGGAAC	Unpreferred structure (not blocking hairpin / stop codon exist)
	358	AAUGUCAUUUUGAUGUUUGGUCUCAACCUGGAACG	Domain basepair number exceed
	359	AUGUCAUUUUGAUGUUUGGUCUCAACCUGGAACGA	Domain basepair number exceed
	360	UGUCAUUUUGAUGUUUGGUCUCAACCUGGAACGAU	Unpreferred structure (not blocking hairpin / stop codon exist)
	361	GUCAUUUUGAUGUUUGGUCUCAACCUGGAACGAUC	Domain basepair number exceed
	362	UCAUUUUGAUGUUUGGUCUCAACCUGGAACGAUCC	Domain basepair number exceed
	363	CAUUUUGAUGUUUGGUCUCAACCUGGAACGAUCCA	Domain basepair number exceed
	364	AUUUUGAUGUUUGGUCUCAACCUGGAACGAUCCAU	Domain basepair number exceed
	365	UUUUGAUGUUUGGUCUCAACCUGGAACGAUCCAUA	Domain basepair number exceed
	366	UUUGAUGUUUGGUCUCAACCUGGAACGAUCCAUAU	Domain basepair number exceed
	368	UGAUGUUUGGUCUCAACCUGGAACGAUCCAUAUAA	Domain basepair number exceed
	369	GAUGUUUGGUCUCAACCUGGAACGAUCCAUAUAAA	Domain basepair number exceed
	370	AUGUUUGGUCUCAACCUGGAACGAUCCAUAUAAAU	Domain basepair number exceed
	371	UGUUUGGUCUCAACCUGGAACGAUCCAUAUAAAUC	Domain basepair number exceed
	372	GUUUGGUCUCAACCUGGAACGAUCCAUAUAAAUCC	Domain basepair number exceed
	373	UUUGGUCUCAACCUGGAACGAUCCAUAUAAAUCCA	Domain basepair number exceed
	374	UUGGUCUCAACCUGGAACGAUCCAUAUAAAUCCAU	Unpreferred structure (not blocking hairpin / stop codon exist)
	375	UGGUCUCAACCUGGAACGAUCCAUAUAAAUCCAUU	Domain basepair number exceed
	376	GGUCUCAACCUGGAACGAUCCAUAUAAAUCCAUUA	Domain basepair number exceed
	377	GUCUCAACCUGGAACGAUCCAUAUAAAUCCAUUAU	Unpreferred structure (not blocking hairpin / stop codon exist)
	382	AACCUGGAACGAUCCAUAUAAAUCCAUUAUUAUCC	Unpreferred structure (not blocking hairpin / stop codon exist)
	383	ACCUGGAACGAUCCAUAUAAAUCCAUUAUUAUCCG	Domain basepair number exceed
	385	CUGGAACGAUCCAUAUAAAUCCAUUAUUAUCCGAG	Unpreferred structure (not blocking hairpin / stop codon exist)
	386	UGGAACGAUCCAUAUAAAUCCAUUAUUAUCCGAGC	Domain basepair number exceed
	387	GGAACGAUCCAUAUAAAUCCAUUAUUAUCCGAGCA	Domain basepair number exceed
	388	GAACGAUCCAUAUAAAUCCAUUAUUAUCCGAGCAU	Unpreferred structure (not blocking hairpin / stop codon exist)
	389	AACGAUCCAUAUAAAUCCAUUAUUAUCCGAGCAUU	Domain basepair number exceed
	390	ACGAUCCAUAUAAAUCCAUUAUUAUCCGAGCAUUC	Domain basepair number exceed
	391	CGAUCCAUAUAAAUCCAUUAUUAUCCGAGCAUUCA	Unpreferred structure (not blocking hairpin / stop codon exist)
	392	GAUCCAUAUAAAUCCAUUAUUAUCCGAGCAUUCAU	Domain basepair number exceed
	393	AUCCAUAUAAAUCCAUUAUUAUCCGAGCAUUCAUU	Domain basepair number exceed
	395	CCAUAUAAAUCCAUUAUUAUCCGAGCAUUCAUUUC	Domain basepair number exceed
	396	CAUAUAAAUCCAUUAUUAUCCGAGCAUUCAUUUCA	Domain basepair number exceed
	397	AUAUAAAUCCAUUAUUAUCCGAGCAUUCAUUUCAC	Unpreferred structure (not blocking hairpin / stop codon exist)
	398	UAUAAAUCCAUUAUUAUCCGAGCAUUCAUUUCACU	Domain basepair number exceed
	399	AUAAAUCCAUUAUUAUCCGAGCAUUCAUUUCACUU	Domain basepair number exceed
	400	UAAAUCCAUUAUUAUCCGAGCAUUCAUUUCACUUU	Unpreferred structure (not blocking hairpin / stop codon exist)
	401	AAAUCCAUUAUUAUCCGAGCAUUCAUUUCACUUUU	Domain basepair number exceed
	402	AAUCCAUUAUUAUCCGAGCAUUCAUUUCACUUUUU	Unpreferred structure (not blocking hairpin / stop codon exist)
	403	AUCCAUUAUUAUCCGAGCAUUCAUUUCACUUUUUU	Unpreferred structure (not blocking hairpin / stop codon exist)
	405	CCAUUAUUAUCCGAGCAUUCAUUUCACUUUUUUUG	Unpreferred structure (not blocking hairpin / stop codon exist)
	406	CAUUAUUAUCCGAGCAUUCAUUUCACUUUUUUUGG	Unpreferred structure (consecutive A/G/C/T)
	407	AUUAUUAUCCGAGCAUUCAUUUCACUUUUUUUGGG	Unpreferred structure (consecutive A/G/C/T)
	408	UUAUUAUCCGAGCAUUCAUUUCACUUUUUUUGGGG	Unpreferred structure (not blocking hairpin / stop codon exist)
	409	UAUUAUCCGAGCAUUCAUUUCACUUUUUUUGGGGG	Unpreferred structure (consecutive A/G/C/T)
	410	AUUAUCCGAGCAUUCAUUUCACUUUUUUUGGGGGG	Unpreferred structure (consecutive A/G/C/T)
	411	UUAUCCGAGCAUUCAUUUCACUUUUUUUGGGGGGG	Unpreferred structure (consecutive A/G/C/T)
	412	UAUCCGAGCAUUCAUUUCACUUUUUUUGGGGGGGC	Unpreferred structure (consecutive A/G/C/T)
	413	AUCCGAGCAUUCAUUUCACUUUUUUUGGGGGGGCU	Unpreferred structure (consecutive A/G/C/T)
	414	UCCGAGCAUUCAUUUCACUUUUUUUGGGGGGGCUA	Unpreferred structure (consecutive A/G/C/T)
	415	CCGAGCAUUCAUUUCACUUUUUUUGGGGGGGCUAU	Unpreferred structure (consecutive A/G/C/T)
	416	CGAGCAUUCAUUUCACUUUUUUUGGGGGGGCUAUC	Unpreferred structure (consecutive A/G/C/T)
	417	GAGCAUUCAUUUCACUUUUUUUGGGGGGGCUAUCU	Unpreferred structure (consecutive A/G/C/T)
	418	AGCAUUCAUUUCACUUUUUUUGGGGGGGCUAUCUU	Unpreferred structure (consecutive A/G/C/T)
	419	GCAUUCAUUUCACUUUUUUUGGGGGGGCUAUCUUU	Unpreferred structure (consecutive A/G/C/T)
	420	CAUUCAUUUCACUUUUUUUGGGGGGGCUAUCUUUC	Unpreferred structure (not blocking hairpin / stop codon exist)
	421	AUUCAUUUCACUUUUUUUGGGGGGGCUAUCUUUCA	Unpreferred structure (consecutive A/G/C/T)
	422	UUCAUUUCACUUUUUUUGGGGGGGCUAUCUUUCAA	Unpreferred structure (consecutive A/G/C/T)
	423	UCAUUUCACUUUUUUUGGGGGGGCUAUCUUUCAAA	Unpreferred structure (not blocking hairpin / stop codon exist)
	424	CAUUUCACUUUUUUUGGGGGGGCUAUCUUUCAAAU	Unpreferred structure (consecutive A/G/C/T)
	425	AUUUCACUUUUUUUGGGGGGGCUAUCUUUCAAAUG	Unpreferred structure (consecutive A/G/C/T)
	426	UUUCACUUUUUUUGGGGGGGCUAUCUUUCAAAUGU	Unpreferred structure (not blocking hairpin / stop codon exist)
	427	UUCACUUUUUUUGGGGGGGCUAUCUUUCAAAUGUG	Unpreferred structure (not blocking hairpin / stop codon exist)
	428	UCACUUUUUUUGGGGGGGCUAUCUUUCAAAUGUGC	Unpreferred structure (consecutive A/G/C/T)
	429	CACUUUUUUUGGGGGGGCUAUCUUUCAAAUGUGCG	Unpreferred structure (consecutive A/G/C/T)
	430	ACUUUUUUUGGGGGGGCUAUCUUUCAAAUGUGCGG	Unpreferred structure (not blocking hairpin / stop codon exist)
	431	CUUUUUUUGGGGGGGCUAUCUUUCAAAUGUGCGGC	Unpreferred structure (consecutive A/G/C/T)
	432	UUUUUUUGGGGGGGCUAUCUUUCAAAUGUGCGGCU	Unpreferred structure (consecutive A/G/C/T)
	433	UUUUUUGGGGGGGCUAUCUUUCAAAUGUGCGGCUC	Unpreferred structure (not blocking hairpin / stop codon exist)
	434	UUUUUGGGGGGGCUAUCUUUCAAAUGUGCGGCUCA	Unpreferred structure (consecutive A/G/C/T)
	435	UUUUGGGGGGGCUAUCUUUCAAAUGUGCGGCUCAA	Unpreferred structure (consecutive A/G/C/T)
	436	UUUGGGGGGGCUAUCUUUCAAAUGUGCGGCUCAAU	Unpreferred structure (consecutive A/G/C/T)
	437	UUGGGGGGGCUAUCUUUCAAAUGUGCGGCUCAAUU	Unpreferred structure (consecutive A/G/C/T)
	438	UGGGGGGGCUAUCUUUCAAAUGUGCGGCUCAAUUU	Unpreferred structure (consecutive A/G/C/T)
	439	GGGGGGGCUAUCUUUCAAAUGUGCGGCUCAAUUUU	Unpreferred structure (consecutive A/G/C/T)
	440	GGGGGGCUAUCUUUCAAAUGUGCGGCUCAAUUUUU	Unpreferred structure (not blocking hairpin / stop codon exist)
	441	GGGGGCUAUCUUUCAAAUGUGCGGCUCAAUUUUUC	Unpreferred structure (consecutive A/G/C/T)
	442	GGGGCUAUCUUUCAAAUGUGCGGCUCAAUUUUUCA	Unpreferred structure (consecutive A/G/C/T)
	443	GGGCUAUCUUUCAAAUGUGCGGCUCAAUUUUUCAG	Unpreferred structure (not blocking hairpin / stop codon exist)

## Sheet: Table S3 RbcL
Supplementary Table S3. Toehold switches estimated by the CUHK pipeline for the Dalbergia maritima gene RbcL.
			Switch Sequence		Trigger Sequence		Minimum Free Energy (MFE)							MFE structure						Number of paired base			Efficacy
Switch Number	Location	Region of detection	RNA Sequence	DNA Sequence	RNA Sequence	DNA Sequence	RBS-Linker	Switch	Trigger	Trigger-Switch Dimer	Switch-Switch Dimer	Trigger-Trigger Dimer	MFE Difference	RBS-Linker	Switch	Trigger	Trigger-Switch Dimer	Switch-Switch Dimer	Trigger-Trigger Dimer	Toehold Domain	RBS Domain in Trigger-Switch Dimer	Rare Codon Count	Efficacy Score
1	349	AUUUGCGAAUCCCUACUUCUUAUAUUAAAACUUUC	GGGAAAGUUUUAAUAUAAGAAGUAGGGAUUCGCAAAUAUAGGACTTTAGAACAGAGGAGATAAAGATGUAUAUUAUGGAAUCCCUAAACCUGGCGGCAGCGCAAAAG	TAATACGACTCACTATAGGGAAAGTTTTAATATAAGAAGTAGGGATTCGCAAATATAGGACTTTAGAACAGAGGAGATAAAGATGTATATTATGGAATCCCTAAACCTGGCGGCAGCGCAAAAG	GGGAUUUGCGAAUCCCUACUUCUUAUAUUAAAACUUUCCAAGGUCCGCCUCACGGUAUCCAAGUUGAAAGAGAUAAAUUAAACAAGUAUGGCCGUCCACUAUUGGGAUGUACUAUUAAACCGA	TAATACGACTCACTATAGGGATTTGCGAATCCCTACTTCTTATATTAAAACTTTCCAAGGTCCGCCTCACGGTATCCAAGTTGAAAGAGATAAATTAAACAAGTATGGCCGTCCACTATTGGGATGTACTATTAAACCGA	-8.2	-24.3	-20.1	-79.8	-52.7	-55.7	35.4	..............((((((.(((....(((.....)))...))))))....)))(((....))).....	.................((...(((((((((.((((((((.(.(((((............))))).).)))))).)))))))))))...)).(((....))).....	((((((....))))))(((((.(((..(((...(((((...((.(((.....)))...)).....)))))...)))..)))..))))).(..(((((.(....))))))..)...........	(((((((((((((((((((((((((((((((((((((((.(((....)))..((((..((((.(((...((......))...))).).))).(((((.(....)))))).........))))..)))))))))))))))))))))))))))))))).((((((.(.(((((............))))).).))))))...)))))))........(((....))).....	......................(((((((((.((((((((.(.(((((............))))).).)))))).)))))))))))...(((.((.(((..............................(((((((((.((((((((.(.(((((............))))).).)))))).)))))))))))...))).)).)))........	(((((((((((((((((((((.(((..(((...(((((...((.(((.....)))...)).....)))))...)))..)))..))))).(..(((((.(....))))))..)...........))))))))))))))))(((((.(((..(((...(((((...((.(((.....)))...)).....)))))...)))..)))..))))).(..(((((.(....))))))..)...........	2	13	1	35.2936
2	337	UACGUCUGGAAGAUUUGCGAAUCCCUACUUCUUAU	GGGAUAAGAAGUAGGGAUUCGCAAAUCUUCCAGACGUAUAUGGACTTTAGAACAGAGGAGATAAAGATGAUAUACAUGUGGAAGAUUAACCUGGCGGCAGCGCAAAAG	TAATACGACTCACTATAGGGATAAGAAGTAGGGATTCGCAAATCTTCCAGACGTATATGGACTTTAGAACAGAGGAGATAAAGATGATATACATGTGGAAGATTAACCTGGCGGCAGCGCAAAAG	GGGUACGUCUGGAAGAUUUGCGAAUCCCUACUUCUUAUAUUAAAACUUUCCAAGGUCCGCCUCACGGUAUCCAAGUUGAAAGAGAUAAAUUAAACAAGUAUGGCCGUCCACUAUUGGGAUGUA	TAATACGACTCACTATAGGGTACGTCTGGAAGATTTGCGAATCCCTACTTCTTATATTAAAACTTTCCAAGGTCCGCCTCACGGTATCCAAGTTGAAAGAGATAAATTAAACAAGTATGGCCGTCCACTATTGGGATGTA	-7.5	-25.5	-20.2	-85.2	-56.1	-46.7	39.5	..............(((.(..(((..(.(((.....))).).....)))..))))(((....))).....	...........((((........(((((((((.(.((((((.(.(((((............))))).).)))))).).)))))))))..))))(((....))).....	...(((((((.((......(((...((.(((((.(((..(((...(((((...((.(((.....)))...)).....)))))...)))..)))..))))).)).)))......)).)))))))	..((((((((((((((((((((((((((((((((((((......((.((((((((.(.(((..((..(((((.........).))))..........))..))).).))....)))))).))....)))))))))))))))))))))))))))))))))))).............(((.(..(((..(.(((.....))).).....)))..))))(((....))).....	(((..........(.((.((.(.(((((((((.(.((((((.(.(((((............))))).).)))))).).)))))))))..(((.(((....))).....)))..........).)).)).).(((((((((.(.((((((.(.(((((............))))).).)))))).).)))))))))..))).(((....))).....	...(((((((.((.(((((((((((((((((((.(((..(((...(((((...((.(((.....)))...)).....)))))...)))..)))..))))).))..........((.(((((((...))))))).)).))))))))))))(((((((.(((..(((...(((((...((.(((.....)))...)).....)))))...)))..)))..))))).))..........)).)))))))	4	11	0	31.7843
3	207	GUUGCUGGAGAAGAGAAUCAAUAUAUUGCUUAUGU	GGGACAUAAGCAAUAUAUUGAUUCUCUUCUCCAGCAACAUAGGACTTTAGAACAGAGGAGATAAAGATGUAUGUUAUGGGAGAAGAGAACCUGGCGGCAGCGCAAAAG	TAATACGACTCACTATAGGGACATAAGCAATATATTGATTCTCTTCTCCAGCAACATAGGACTTTAGAACAGAGGAGATAAAGATGTATGTTATGGGAGAAGAGAACCTGGCGGCAGCGCAAAAG	GGGUUGCUGGAGAAGAGAAUCAAUAUAUUGCUUAUGUAGCUUAUCCCUUAGACCUUUUUGAAGAAGGUUCUGUUACUAACAUGUUUACUUCCAUUGUAGGUAAUGUAUUUGGGUUCAAGGCC	TAATACGACTCACTATAGGGTTGCTGGAGAAGAGAATCAATATATTGCTTATGTAGCTTATCCCTTAGACCTTTTTGAAGAAGGTTCTGTTACTAACATGTTTACTTCCATTGTAGGTAATGTATTTGGGTTCAAGGCC	-7.5	-29.1	-21.5	-84.6	-68.8	-53.2	34	.((((.((((....(....((.(((......))).))...)....))))..))))(((....))).....	.....................(((((((((((...((((((.(.(((((............))))).).))))))...)))))))))))....(((....))).....	................((((((((((((((((((((((((..........((((((((...))))))))..)))))...................))))))))))))))..)))))......	(((((((((((((((((((((((((((((((((((((.((((..(((...((((((((...))))))))..((((((.(((((........)).))).))))))......)))....))))....))))))))))))))))))))))))))))))))((((((.(.(((((............))))).).))))))............))))).(((....))).....	(((.......((((((((((.(((((((((((...((((((.(.(((((............))))).).))))))...)))))))))))(((.(((....))).....))).......)))))))))).(((((((((((...((((((.(.(((((............))))).).))))))...)))))))))))))).(((....))).....	................((((((((((((((((((((((((..........(((((((((.(((((((((..(((((...................((((((((((((((..(((((......................))))))))))))))))))))))))..........))))))))).)))))))))..)))))...................))))))))))))))..)))))......	0	13	0	14.9582
4	6	ACUUAUUAUACUCCUGACUAUGAAACGAAAGAUAC	GGGUAUCUUUCGUUUCAUAGUCAGGAGUAUAAUAAGUAUAGGACTTTAGAACAGAGGAGATAAAGATGUAUACUAUGUAUACUCCUAACCUGGCGGCAGCGCAAAAG	TAATACGACTCACTATAGGGTATCTTTCGTTTCATAGTCAGGAGTATAATAAGTATAGGACTTTAGAACAGAGGAGATAAAGATGTATACTATGTATACTCCTAACCTGGCGGCAGCGCAAAAG	GGGACUUAUUAUACUCCUGACUAUGAAACGAAAGAUACUGAUAUCUUGGCCGCAUUCCGAGUAACUCCUCAACCUGGAGUUCCUCCUGAAGAAGCGGGUGCCGCGGUAGCUGCCGAAUCUUCU	TAATACGACTCACTATAGGGACTTATTATACTCCTGACTATGAAACGAAAGATACTGATATCTTGGCCGCATTCCGAGTAACTCCTCAACCTGGAGTTCCTCCTGAAGAAGCGGGTGCCGCGGTAGCTGCCGAATCTTCT	-11.5	-24.8	-29.5	-95.4	-56	-76.3	41.1	.((((((((((............)))))..((((((...))))))))))).....(((....))).....	...................((.(((((((((...((((((.(.(((((............))))).).))))))...))))))))).))...(((....))).....	((.((...(((((........))))).....((((((....))))))..((((.(((.(((.((((((.......)))))).)))..)))...)))))).)).((((....))))........	(((((((((((((((((((((((((((((((((((((((......(((((.((...(((((.((((((.......)))))).)))........((((...))))))..)).)))))........)))))))))))))))))))))))))))))))))))).((((((((((............)))))..((((((...))))))))))).))).(((....))).....	((((((((...........((.(((((((((...((((((.(.(((((............))))).).))))))...))))))))).))...(((....))).....))))))))...........((.(((((((((...((((((.(.(((((............))))).).))))))...))))))))).))...(((....))).....	((((..........))))....(((......((((((....)))))).....)))...(((.((((((.......)))))).)))..(((((.((((.((((((((((.((((....(((((.((((..........))))....(((......((((((....)))))).....)))...(((.((((((.......)))))).)))..))))).)))).)))))))))).))))....))))).	0	14	0	-2.74281
5	344	GGAAGAUUUGCGAAUCCCUACUUCUUAUAUUAAAA	GGGUUUUAAUAUAAGAAGUAGGGAUUCGCAAAUCUUCCAUAGGACTTTAGAACAGAGGAGATAAAGATGUAUGGAAUGUUUGCGAAUAACCUGGCGGCAGCGCAAAAG	TAATACGACTCACTATAGGGTTTTAATATAAGAAGTAGGGATTCGCAAATCTTCCATAGGACTTTAGAACAGAGGAGATAAAGATGTATGGAATGTTTGCGAATAACCTGGCGGCAGCGCAAAAG	GGGAAGAUUUGCGAAUCCCUACUUCUUAUAUUAAAACUUUCCAAGGUCCGCCUCACGGUAUCCAAGUUGAAAGAGAUAAAUUAAACAAGUAUGGCCGUCCACUAUUGGGAUGUACUAUUAA	TAATACGACTCACTATAGGGAAGATTTGCGAATCCCTACTTCTTATATTAAAACTTTCCAAGGTCCGCCTCACGGTATCCAAGTTGAAAGAGATAAATTAAACAAGTATGGCCGTCCACTATTGGGATGTACTATTAA	-7.9	-31.8	-17.2	-79.9	-67.6	-45.3	30.9	.((((..(((.(((((......(((....)))......)))))..)))...))))(((....))).....	..................((((.((((((((((.(((((((.(.(((((............))))).).))))))).))))))))))..))))(((....))).....	((((...........))))(((((.(((..(((...(((((...((.(((.....)))...)).....)))))...)))..)))..))))).(..(((((.(....))))))..)......	.(((((((((((((((((((((((((((((((((((((((((((((.(.(((..((..(((((.........).))))..........))..))).).))....))))))............))))))))))))))))))))))))))))))))))))).((((..(((.(((((......(((....)))......)))))..)))...))))(((....))).....	..................((((.((((((((((.(((((((.(.(((((............(((((.(.(((((((.((((((((((..(((((((....))).......................)))).)))))))))).))))))).).)))))............))))).).))))))).))))))))))..))))(((....))).....	.....(((((((((((((((((((.(((..(((...(((((...((.(((.....)))...)).....)))))...)))..)))..))))).)).(((((.(....))))))..............))))))))))))(((((((.(((..(((...(((((...((.(((.....)))...)).....)))))...)))..)))..))))).)).(((((.(....)))))).........	2	15	0	-19.2704
6	223	AUCAAUAUAUUGCUUAUGUAGCUUAUCCCUUAGAC	GGGUCUAAGGGAUAAGCUACAUAAGCAAUAUAUUGAUAUAGGACTTTAGAACAGAGGAGATAAAGATGUAUAUCAUGAUAUUGCUUAACCUGGCGGCAGCGCAAAAG	TAATACGACTCACTATAGGGTCTAAGGGATAAGCTACATAAGCAATATATTGATATAGGACTTTAGAACAGAGGAGATAAAGATGTATATCATGATATTGCTTAACCTGGCGGCAGCGCAAAAG	GGGAUCAAUAUAUUGCUUAUGUAGCUUAUCCCUUAGACCUUUUUGAAGAAGGUUCUGUUACUAACAUGUUUACUUCCAUUGUAGGUAAUGUAUUUGGGUUCAAGGCCCUGCGCGCCCUACGUC	TAATACGACTCACTATAGGGATCAATATATTGCTTATGTAGCTTATCCCTTAGACCTTTTTGAAGAAGGTTCTGTTACTAACATGTTTACTTCCATTGTAGGTAATGTATTTGGGTTCAAGGCCCTGCGCGCCCTACGTC	-7.1	-26.4	-27.1	-84.8	-59.7	-64.4	31.3	..............((((((.((((...(((.....)))..)))).)))...)))(((....))).....	((((.................((((((((((..(((((((.(.(((((............))))).).)))))))..)))))))))))))).(((....))).....	(((((...(((((.....)))))....))))).((((((((((...)))))).)))).......................(((((...((((...(((((...)))))))))...)))))...	...(((((((((((((((((((((((((((((((((((((.......((((...(((((...)))).)....))))....(((((...((((...(((((...)))))))))...)))))...)))))))))))))))))))))))))))))))))))))..............((((((.((((...(((.....)))..)))).)))...)))(((....))).....	..((((...))))..((((..((((((((((..(((((((.(.(((((............))))).).)))))))..))))))))))...))))....((((.......((((...))))..((((..((((((((((..(((((((.(.(((((............))))).).)))))))..))))))))))...))))....)))).....	(((((...(((((.....)))))....))))).(((((((((((.((((((((.(((.......................(((((...((((...(((((...)))))))))...)))))...(((((...(((((.....)))))....))))).))))))))))).))))))).)))).......................(((((...((((...(((((...)))))))))...)))))...	4	13	1	-30.7145
7	339	CGUCUGGAAGAUUUGCGAAUCCCUACUUCUUAUAU	GGGAUAUAAGAAGUAGGGAUUCGCAAAUCUUCCAGACGAUAGGACTTTAGAACAGAGGAGATAAAGATGUAUCGUAUGGAAGAUUUGAACCUGGCGGCAGCGCAAAAG	TAATACGACTCACTATAGGGATATAAGAAGTAGGGATTCGCAAATCTTCCAGACGATAGGACTTTAGAACAGAGGAGATAAAGATGTATCGTATGGAAGATTTGAACCTGGCGGCAGCGCAAAAG	GGGCGUCUGGAAGAUUUGCGAAUCCCUACUUCUUAUAUUAAAACUUUCCAAGGUCCGCCUCACGGUAUCCAAGUUGAAAGAGAUAAAUUAAACAAGUAUGGCCGUCCACUAUUGGGAUGUACU	TAATACGACTCACTATAGGGCGTCTGGAAGATTTGCGAATCCCTACTTCTTATATTAAAACTTTCCAAGGTCCGCCTCACGGTATCCAAGTTGAAAGAGATAAATTAAACAAGTATGGCCGTCCACTATTGGGATGTACT	-7.8	-31.8	-20.1	-85	-67.6	-51.7	33.1	.((((..((((((........((((......))))..........))))))))))(((....))).....	.............((((......(((((((((((.((((((.(.(((((............))))).).)))))).)))))))))))..))))(((....))).....	..((((((.((......(((...((.(((((.(((..(((...(((((...((.(((.....)))...)).....)))))...)))..)))..))))).)).)))......)).))))))...	...((((((((((((((((((((((((((((((((((((...((.((((((((.(.(((..((..(((((.........).))))..........))..))).).))....)))))).)).....)))))))))))))))))))))))))))))))))))).((((..((((((........((((......))))..........))))))))))(((....))).....	.............((((......(((((((((((.((((((.(.(((((............(((((.(.((((((.(((((((((((..(((((((....)))..................))))......))))))))))).)))))).).)))))............))))).).)))))).)))))))))))..))))(((....))).....	((((.(.(((((((((((((((((.....................((((((.(((((((..((..(((((.........).))))..........))..)))(((((.(....))))))....)))).).))))))))))))))))).....................)))))).))))(((..((..(((((.........).))))..........))..)))(((((.(....))))))....	4	12	0	-40.62
8	346	AAGAUUUGCGAAUCCCUACUUCUUAUAUUAAAACU	GGGAGUUUUAAUAUAAGAAGUAGGGAUUCGCAAAUCUUAUAGGACTTTAGAACAGAGGAGATAAAGATGUAUAAGAUGUGCGAAUCCAACCUGGCGGCAGCGCAAAAG	TAATACGACTCACTATAGGGAGTTTTAATATAAGAAGTAGGGATTCGCAAATCTTATAGGACTTTAGAACAGAGGAGATAAAGATGTATAAGATGTGCGAATCCAACCTGGCGGCAGCGCAAAAG	GGGAAGAUUUGCGAAUCCCUACUUCUUAUAUUAAAACUUUCCAAGGUCCGCCUCACGGUAUCCAAGUUGAAAGAGAUAAAUUAAACAAGUAUGGCCGUCCACUAUUGGGAUGUACUAUUAAAC	TAATACGACTCACTATAGGGAAGATTTGCGAATCCCTACTTCTTATATTAAAACTTTCCAAGGTCCGCCTCACGGTATCCAAGTTGAAAGAGATAAATTAAACAAGTATGGCCGTCCACTATTGGGATGTACTATTAAAC	-8.5	-30.1	-17.2	-77.2	-65.1	-45.3	29.9	..............(((.(((........((((((...))))))..)))...)))(((....))).....	..................((...(((((((((.((((((((.(.(((((............))))).).)))))))).)))))))))...)).(((....))).....	((((...........))))(((((.(((..(((...(((((...((.(((.....)))...)).....)))))...)))..)))..))))).(..(((((.(....))))))..)........	....(((((((((((((((((((((((((((((((((((((...((((((.....))).))).........................((((.(..(((((.(....))))))..)))))....)))))))))))))))))))))))))))))))))))))((((.(.(((((............))))).).))))...(((((....(((...))).....)))))....	.......................(((((((((.((((((((.(.(((((............))))).).)))))))).)))))))))...(((.((.(((...............................(((((((((.((((((((.(.(((((............))))).).)))))))).)))))))))...))).)).)))........	.....(((((((((((((((((((.(((..(((...(((((...((.(((.....)))...)).....)))))...)))..)))..))))).)).(((((.(....))))))................))))))))))))(((((((.(((..(((...(((((...((.(((.....)))...)).....)))))...)))..)))..))))).)).(((((.(....))))))...........	2	13	0	-43.1789
9	208	UUGCUGGAGAAGAGAAUCAAUAUAUUGCUUAUGUA	GGGUACAUAAGCAAUAUAUUGAUUCUCUUCUCCAGCAAUAUGGACTTTAGAACAGAGGAGATAAAGATGAUAUUGAUGGAGAAGAGAAACCUGGCGGCAGCGCAAAAG	TAATACGACTCACTATAGGGTACATAAGCAATATATTGATTCTCTTCTCCAGCAATATGGACTTTAGAACAGAGGAGATAAAGATGATATTGATGGAGAAGAGAAACCTGGCGGCAGCGCAAAAG	GGGUUGCUGGAGAAGAGAAUCAAUAUAUUGCUUAUGUAGCUUAUCCCUUAGACCUUUUUGAAGAAGGUUCUGUUACUAACAUGUUUACUUCCAUUGUAGGUAAUGUAUUUGGGUUCAAGGCCC	TAATACGACTCACTATAGGGTTGCTGGAGAAGAGAATCAATATATTGCTTATGTAGCTTATCCCTTAGACCTTTTTGAAGAAGGTTCTGTTACTAACATGTTTACTTCCATTGTAGGTAATGTATTTGGGTTCAAGGCCC	-4.8	-32	-24.1	-83.8	-75.8	-58.4	27.7	(((.(.(((((............))))).).))).....................(((....))).....	((((..................((((((((((((.((((((.(.(((((............))))).).)))))).)))))))))))))))).(((....))).....	(((((...........((((((((((((((((((((((((..........((((((((...))))))))..)))))...................))))))))))))))..)))))..)))))	((((((((((((((((((((((((((((((((((((((.((.........((((((((...))))))))..((((((.(((((........)).))).))))))......(((((...))))))).)))))))))))))))))))))))))))))))))(((((.(.(((((............))))).).))))).............))))).(((....))).....	((((.......((((((((((.((((((((((((.((((((.(.(((((............))))).).)))))).))))))))))))((((.(((....))).....)))).......)))))))))).((((((((((((.((((((.(.(((((............))))).).)))))).)))))))))))))))).(((....))).....	(((..((((.(.(((.....(((((((((((((.(.((((....(((...((((((((...))))))))..((((((.(((((........)).))).))))))......(((((...))))))))..)))).).))).....))))))))))))).).))))....)))...((((((((...))))))))..((((((.(((((........)).))).))))))......(((((...)))))	4	13	1	-49.9575
10	340	GUCUGGAAGAUUUGCGAAUCCCUACUUCUUAUAUU	GGGAAUAUAAGAAGUAGGGAUUCGCAAAUCUUCCAGACAUAGGACTTTAGAACAGAGGAGATAAAGATGUAUGUCAUGAAGAUUUGCAACCUGGCGGCAGCGCAAAAG	TAATACGACTCACTATAGGGAATATAAGAAGTAGGGATTCGCAAATCTTCCAGACATAGGACTTTAGAACAGAGGAGATAAAGATGTATGTCATGAAGATTTGCAACCTGGCGGCAGCGCAAAAG	GGGUCUGGAAGAUUUGCGAAUCCCUACUUCUUAUAUUAAAACUUUCCAAGGUCCGCCUCACGGUAUCCAAGUUGAAAGAGAUAAAUUAAACAAGUAUGGCCGUCCACUAUUGGGAUGUACUA	TAATACGACTCACTATAGGGTCTGGAAGATTTGCGAATCCCTACTTCTTATATTAAAACTTTCCAAGGTCCGCCTCACGGTATCCAAGTTGAAAGAGATAAATTAAACAAGTATGGCCGTCCACTATTGGGATGTACTA	-9.8	-30.1	-17.4	-84.3	-64.3	-46.7	36.8	......(((((..(((.................)))..))))).(((((...(((....))).)))))..	..............((((.....((((((((((..((((((.(.(((((............))))).).))))))..))))))))))..))))(((....))).....	(((((((((((.(((.......................))).))))).))))))(((..((..(((((.........).))))..........))..)))(((((.(....)))))).....	..(((((((((((((((((((((((((((((((((((...((.((((((((.(.(((..((..(((((.........).))))..........))..))).).))....)))))).)).......)))))))))))))))))))))))))))))))))))......(((((..(((.................)))..))))).(((((...(((....))).)))))..	..........(..((.(((.((.((((((((((..((((((.(.(((((............))))).).))))))..))))))))))))))).))..).((((...............(..((.(((.((.((((((((((..((((((.(.(((((............))))).).))))))..))))))))))))))).))..).)))).....	((((((((((((((((((((((.....................(((((.((((((((..((..(((((.........).))))..........))..)))(((((.(....)))))).....)))))))))))))))))))))).....................)))).))))))(((..((..(((((.........).))))..........))..)))(((((.(....)))))).....	4	8	0	-67.1937
11	143	CGUUUGGACCGAUGGGCUUACCAGUCUUGAUCGUU	GGGAACGAUCAAGACUGGUAAGCCCAUCGGUCCAAACGAUAGGACTTTAGAACAGAGGAGATAAAGATGUAUCGUAUGGACCGAUGGAACCUGGCGGCAGCGCAAAAG	TAATACGACTCACTATAGGGAACGATCAAGACTGGTAAGCCCATCGGTCCAAACGATAGGACTTTAGAACAGAGGAGATAAAGATGTATCGTATGGACCGATGGAACCTGGCGGCAGCGCAAAAG	GGGCGUUUGGACCGAUGGGCUUACCAGUCUUGAUCGUUACAAAGGACGAUGCUACAACAUCGAGCCCGUUGCUGGAGAAGAGAAUCAAUAUAUUGCUUAUGUAGCUUAUCCCUUAGACCUUUU	TAATACGACTCACTATAGGGCGTTTGGACCGATGGGCTTACCAGTCTTGATCGTTACAAAGGACGATGCTACAACATCGAGCCCGTTGCTGGAGAAGAGAATCAATATATTGCTTATGTAGCTTATCCCTTAGACCTTTT	-8.5	-36.6	-26	-94.2	-78.2	-60.6	31.6	.((((.(((((............))))).(.(((((.......))))).).))))(((....))).....	................(((....(((((((((((.((((((.(.(((((............))))).).)))))).))))))))))).)))..(((....))).....	((((.((((...(((((((((....)))))..))))...))))...(((((......))))).))))(((...((.((.(((.....(((((.....)))))..))).))))...))).....	..((((((((((((((((((((((((((((((((((((........(((((......)))))..((((((...((.((.(((.....(((((.....)))))..))).))))...))).....)))))))))))))))))))))))))))))))))))((((((.(.(((((............))))).).)))))).....(((..((...))..)))..)))).....	(((....((((....))))....(((((((((((.((((((.(.(((((............))))).).)))))).)))))))))))..(((.(((....))).....)))....((((....))))....(((((((((((.((((((.(.(((((............))))).).)))))).)))))))))))..))).(((....))).....	(((..(..((...(((((((((..........((((((......))))))...........)))))))))((((.(.(((.....(((((((((((((.(.((((.....((..(..(((...)))..)..))...(((((((((..........((((((......))))))...........))))))))))))).).))).....))))))))))))).).)))).....))..)..)))...	3	13	1	-80.6404
12	5	GACUUAUUAUACUCCUGACUAUGAAACGAAAGAUA	GGGUAUCUUUCGUUUCAUAGUCAGGAGUAUAAUAAGUCAUAGGACTTTAGAACAGAGGAGATAAAGATGUAUGACAUGUUAUACUCCAACCUGGCGGCAGCGCAAAAG	TAATACGACTCACTATAGGGTATCTTTCGTTTCATAGTCAGGAGTATAATAAGTCATAGGACTTTAGAACAGAGGAGATAAAGATGTATGACATGTTATACTCCAACCTGGCGGCAGCGCAAAAG	GGGACUUAUUAUACUCCUGACUAUGAAACGAAAGAUACUGAUAUCUUGGCCGCAUUCCGAGUAACUCCUCAACCUGGAGUUCCUCCUGAAGAAGCGGGUGCCGCGGUAGCUGCCGAAUCUUC	TAATACGACTCACTATAGGGACTTATTATACTCCTGACTATGAAACGAAAGATACTGATATCTTGGCCGCATTCCGAGTAACTCCTCAACCTGGAGTTCCTCCTGAAGAAGCGGGTGCCGCGGTAGCTGCCGAATCTTC	-13.9	-28.7	-29.5	-100.9	-64.2	-75.1	42.7	..............(((.((((((((..((((...)))).)))).))))...)))(((....))).....	.......................(((((((((((.((((((.(.(((((............))))).).)))))).)))))))))))......(((....))).....	((.((...(((((........))))).....((((((....))))))..((((.(((.(((.((((((.......)))))).)))..)))...)))))).)).((((....)))).......	..(((((((((((((((((((((((((((((((((((((......(((((.((...(((((.((((((.......)))))).)))........((((...))))))..)).))))).......)))))))))))))))))))))))))))))))))))))..............(((.((((((((..((((...)))).)))).))))...)))(((....))).....	((((...................(((((((((((.((((((.(.(((((............))))).).)))))).))))))))))).((((.(((....))).....))))...................(((((((((((.((((((.(.(((((............))))).).)))))).))))))))))).)))).(((....))).....	((.((...(((((........))))).....((((((....))))))..((((.(((.(((.((((((.......)))))).)))..)))...)))))).)).((((((((((((.......((.((...(((((........))))).....((((((....))))))..((((.(((.(((.((((((.......)))))).)))..)))...)))))).)).)))))))))))).......	0	15	0	-82.5798
13	285	AUGUUUACUUCCAUUGUAGGUAAUGUAUUUGGGUU	GGGAACCCAAAUACAUUACCUACAAUGGAAGUAAACAUAUAGGACTTTAGAACAGAGGAGATAAAGATGUAUAUGAUGACUUCCAUUAACCUGGCGGCAGCGCAAAAG	TAATACGACTCACTATAGGGAACCCAAATACATTACCTACAATGGAAGTAAACATATAGGACTTTAGAACAGAGGAGATAAAGATGTATATGATGACTTCCATTAACCTGGCGGCAGCGCAAAAG	GGGAUGUUUACUUCCAUUGUAGGUAAUGUAUUUGGGUUCAAGGCCCUGCGCGCCCUACGUCUGGAAGAUUUGCGAAUCCCUACUUCUUAUAUUAAAACUUUCCAAGGUCCGCCUCACGGUAUC	TAATACGACTCACTATAGGGATGTTTACTTCCATTGTAGGTAATGTATTTGGGTTCAAGGCCCTGCGCGCCCTACGTCTGGAAGATTTGCGAATCCCTACTTCTTATATTAAAACTTTCCAAGGTCCGCCTCACGGTATC	-7.5	-23.5	-30.8	-80.4	-56.2	-68.3	26.1	..............(((.(..(((...((.((........)).)).)))..))))(((....))).....	((....))...............(((((((((...((((((.(.(((((............))))).).))))))...)))))))))......(((....))).....	(((((((...((((((.((((((...((((...(((((...)))))))))...))))))..))))))....))..))))).........................((((((.....))).)))	(((((((((((((((((((((((((((((((((((((((...(((.((.(((.(((.....((((((.(((.......................))).)))))))))..)))..)).))).....))))))))))))))))))))))))))))))))))))(((.(.(((((............))))).).))).(((((.....))))).))).(((....))).....	(((..(((...............(((((((((...((((((.(.(((((............))))).).))))))...)))))))))......(((....))).....)))..)))...............(((((((((...((((((.(.(((((............))))).).))))))...)))))))))......(((....))).....	(((((((...((((((.((((((..........(((((...))))).((((((((((((..((((((....((..(((((.........................((((((.....))).))))))))))...)))))).))))))..........(((((...))))).))))))))))))..))))))....))..))))).........................((((((.....))).)))	4	13	0	-83.0905
14	284	CAUGUUUACUUCCAUUGUAGGUAAUGUAUUUGGGU	GGGACCCAAAUACAUUACCUACAAUGGAAGUAAACAUGAUAGGACTTTAGAACAGAGGAGATAAAGATGUAUCAUAUGUACUUCCAUAACCUGGCGGCAGCGCAAAAG	TAATACGACTCACTATAGGGACCCAAATACATTACCTACAATGGAAGTAAACATGATAGGACTTTAGAACAGAGGAGATAAAGATGTATCATATGTACTTCCATAACCTGGCGGCAGCGCAAAAG	GGGCAUGUUUACUUCCAUUGUAGGUAAUGUAUUUGGGUUCAAGGCCCUGCGCGCCCUACGUCUGGAAGAUUUGCGAAUCCCUACUUCUUAUAUUAAAACUUUCCAAGGUCCGCCUCACGGUAU	TAATACGACTCACTATAGGGCATGTTTACTTCCATTGTAGGTAATGTATTTGGGTTCAAGGCCCTGCGCGCCCTACGTCTGGAAGATTTGCGAATCCCTACTTCTTATATTAAAACTTTCCAAGGTCCGCCTCACGGTAT	-8.3	-23.7	-27.8	-83.5	-58.9	-64.3	32	...(((....((.(((...((.(((....))).))...))).)))))........(((....))).....	((...............))....(((((((((...((((((.(.(((((............))))).).))))))...)))))))))......(((....))).....	(((..(((...((((((.((((((...((((...(((((...)))))))))...))))))..))))))....)))...))).....................((.(((....)))...))...	((((((((((((((((((((((((((((((((((((((((...(((.((.(((.(((.....((((((.(((.......................))).)))))))))..)))..)).)))...)))))))))))))))))))))))))))))))))))))...(((....((.(((...((.(((....))).))...))).)))))....))).(((....))).....	(((.(((................(((((((((...((((((.(.(((((............))))).).))))))...)))))))))......(((....))).....))).)))................(((((((((...((((((.(.(((((............))))).).))))))...)))))))))......(((....))).....	((((........(((((.((((((...((((...(((((...)))))))))...))))))..)))))((((((((((((............................(((((((....)))..))))........(((((.((((((...((((...(((((...)))))))))...))))))..)))))))))))))))))............................))))(((....)))..	4	15	0	-84.3398
15	118	AAUCUUCUACUGGUACAUGGACAACCGUUUGGACC	GGGUCCAAACGGUUGUCCAUGUACCAGUAGAAGAUUAUAGGACTTTAGAACAGAGGAGATAAAGATGUAUAAUAUGCUACUGGUAAACCUGGCGGCAGCGCAAAAG	TAATACGACTCACTATAGGGTCCAAACGGTTGTCCATGTACCAGTAGAAGATTATAGGACTTTAGAACAGAGGAGATAAAGATGTATAATATGCTACTGGTAAACCTGGCGGCAGCGCAAAAG	GGGAAUCUUCUACUGGUACAUGGACAACCGUUUGGACCGAUGGGCUUACCAGUCUUGAUCGUUACAAAGGACGAUGCUACAACAUCGAGCCCGUUGCUGGAGAAGAGAAUCAAUAUAUUGCUU	TAATACGACTCACTATAGGGAATCTTCTACTGGTACATGGACAACCGTTTGGACCGATGGGCTTACCAGTCTTGATCGTTACAAAGGACGATGCTACAACATCGAGCCCGTTGCTGGAGAAGAGAATCAATATATTGCTT	-7.7	-27.3	-31.2	-94.2	-62.2	-68.2	35.7	(((.(.(((((............))))).).))).....(((.(((.((....)).))).))).......	...........((((((((..(((((((((...((((((.(.(((((............))))).).))))))...)))))))))....)))..))))).......	((...((((((.((((((.((((.....(.((((...(((((((((....)))))..))))...)))).).(((((......)))))...))))))))))))))))...))............	....(((((((((((((((((((((((((((((((((((((((((((..........((((((......))))))...........))))))))).............................))))))))))))))))))))))))))))))))))((((.(.(((((............))))).).))))....(((.(((.((....)).))).))).......	((((((.....((((((((..(((((((((...((((((.(.(((((............))))).).))))))...)))))))))....)))..))))).......)))))).....((((((((..(((((((((...((((((.(.(((((............))))).).))))))...)))))))))....)))..))))).......	.....((((((.((((((.((((.....(.((((...(((((((((....)))))..))))...)))).).(((((......)))))...))))))))))))))))....((((((((((........((((((.((((((.((((.....(.((((...(((((((((....)))))..))))...)))).).(((((......)))))...))))))))))))))))....))))))))))...	7	13	1	-86.525
16	188	AUGCUACAACAUCGAGCCCGUUGCUGGAGAAGAGA	GGGUCUCUUCUCCAGCAACGGGCUCGAUGUUGUAGCAUAUAGGACTTTAGAACAGAGGAGATAAAGATGUAUAUGAUGCAACAUCGAAACCUGGCGGCAGCGCAAAAG	TAATACGACTCACTATAGGGTCTCTTCTCCAGCAACGGGCTCGATGTTGTAGCATATAGGACTTTAGAACAGAGGAGATAAAGATGTATATGATGCAACATCGAAACCTGGCGGCAGCGCAAAAG	GGGAUGCUACAACAUCGAGCCCGUUGCUGGAGAAGAGAAUCAAUAUAUUGCUUAUGUAGCUUAUCCCUUAGACCUUUUUGAAGAAGGUUCUGUUACUAACAUGUUUACUUCCAUUGUAGGUAA	TAATACGACTCACTATAGGGATGCTACAACATCGAGCCCGTTGCTGGAGAAGAGAATCAATATATTGCTTATGTAGCTTATCCCTTAGACCTTTTTGAAGAAGGTTCTGTTACTAACATGTTTACTTCCATTGTAGGTAA	-8.3	-33.3	-26.4	-93.9	-71.9	-63.8	34.2	.................(((.......(((((..........)))))....))).(((....))).....	.((........)).....((((.(((((((((((.((((((.(.(((((............))))).).)))))).)))))))))))..))))(((....))).....	(((((((((((...((.(((.....))).)).......................))))))..))))).((((((((((...)))))).))))(((((.(((((........)).))).)))))	...(((((((((((((((((((((((((((((((((((...........(((.....)))....(((.((((((((((...)))))).))))(((((.(((((........)).))).))))))))))))))))))))))))))))))))))))))))))).................(((.......(((((..........)))))....))).(((....))).....	.((........)).((..((((.(((((((((((.((((((.(.(((((............))))).).)))))).)))))))))))..))))...)).((((......((........)).((..((((.(((((((((((.((((((.(.(((((............))))).).)))))).)))))))))))..))))...)).)))).....	(((((((((((...((.(((.....))).))...(((...(((((((((((((.((((((..(((((.((((((((((...)))))).))))(((((.(((((........)).))).))))))))))))))))...((.(((.....))).))...)))...))))))))))))).))))))..))))).((((((((((...)))))).))))(((((.(((((........)).))).)))))	6	8	1	-103.743
17	33	AAAGAUACUGAUAUCUUGGCCGCAUUCCGAGUAAC	GGGUUACUCGGAAUGCGGCCAAGAUAUCAGUAUCUUUAUAGGACTTTAGAACAGAGGAGATAAAGATGUAUAAAAUGACUGAUAUCAACCUGGCGGCAGCGCAAAAG	TAATACGACTCACTATAGGGTTACTCGGAATGCGGCCAAGATATCAGTATCTTTATAGGACTTTAGAACAGAGGAGATAAAGATGTATAAAATGACTGATATCAACCTGGCGGCAGCGCAAAAG	GGGAAAGAUACUGAUAUCUUGGCCGCAUUCCGAGUAACUCCUCAACCUGGAGUUCCUCCUGAAGAAGCGGGUGCCGCGGUAGCUGCCGAAUCUUCUACUGGUACAUGGACAACCGUUUGGACC	TAATACGACTCACTATAGGGAAAGATACTGATATCTTGGCCGCATTCCGAGTAACTCCTCAACCTGGAGTTCCTCCTGAAGAAGCGGGTGCCGCGGTAGCTGCCGAATCTTCTACTGGTACATGGACAACCGTTTGGACC	-8	-28.1	-34.1	-96.1	-65.4	-86.1	33.9	..............(((.(..((((.((.............))..))))..))))(((....))).....	.........(...(((.((((.(((((((((...((((((.(.(((((............))))).).))))))...)))))))))....)))).)))...).....	((..((((((....))))))..))....((((((.((((((.......)))))).)))..(((((.((((.(((....))).))))....))))).........((((....))))..)))..	...(((((((((((((((((((((((((((((((((((((........((((...)))).(((((.((((.(((....))).))))....)))))....(((..((((....))))....))))))))))))))))))))))))))))))))))))))))..............(((.(..((((.((.............))..))))..))))(((....))).....	((((.(((((...(((.((((.(((((((((...((((((.(.(((((............))))).).))))))...)))))))))....)))).)))...).....)))).))))(...(((.((((.(((((((((...((((((.(.(((((............))))).).))))))...)))))))))....)))).)))...).....	((..((((((....))))))..))....((((((.((((((.......)))))).)))..(((((.((((.((((((((((.((((....(((((.........((((....))))..(((..((..((((((....))))))..))....)))(((.((((((.......)))))).)))..))))).)))).)))))))))).))))....))))).........((((....))))..)))..	6	10	0	-103.764
18	343	UGGAAGAUUUGCGAAUCCCUACUUCUUAUAUUAAA	GGGUUUAAUAUAAGAAGUAGGGAUUCGCAAAUCUUCCAUAUGGACTTTAGAACAGAGGAGATAAAGATGAUAUGGAUGAUUUGCGAAAACCUGGCGGCAGCGCAAAAG	TAATACGACTCACTATAGGGTTTAATATAAGAAGTAGGGATTCGCAAATCTTCCATATGGACTTTAGAACAGAGGAGATAAAGATGATATGGATGATTTGCGAAAACCTGGCGGCAGCGCAAAAG	GGGUGGAAGAUUUGCGAAUCCCUACUUCUUAUAUUAAAACUUUCCAAGGUCCGCCUCACGGUAUCCAAGUUGAAAGAGAUAAAUUAAACAAGUAUGGCCGUCCACUAUUGGGAUGUACUAUUA	TAATACGACTCACTATAGGGTGGAAGATTTGCGAATCCCTACTTCTTATATTAAAACTTTCCAAGGTCCGCCTCACGGTATCCAAGTTGAAAGAGATAAATTAAACAAGTATGGCCGTCCACTATTGGGATGTACTATTA	-8.2	-35.9	-18	-79.2	-75.8	-49.7	25.3	(((.(.(((((............))))).).))).......((((((....((....))...))))))..	.................((((..((((((((((.(((((((.(.(((((............))))).).))))))).))))))))))..))))(((....))).....	(((((((...((((.(((.......................))))))).))))))).((((...((((.(((...((......))...))).).)))))))(((....)))............	..((((((((((((((((((((((((((((((((((((.(((((...((.(((.....)))...)).....)))))..............((((.(..(((((.(....))))))..)))))....)))))))))))))))))))))))))))))))))))).....(((((............))))).............((((((....((....))...))))))..	.................((((..((((((((((.(((((((.(.(((((............(((((.(.(((((((.((((((((((..(((((((....)))......................))))..)))))))))).))))))).).)))))............))))).).))))))).))))))))))..))))(((....))).....	.(((((..((((((((((((.(((((.............(((((...((.(((.....)))...)).....)))))..............((((.(..(((((.(....))))))..)))))..)))))..)))))))))))).)))))............((.((((((((.(.(((..((..(((((.........).))))..........))..))).).))....)))))).)).......	3	10	0	-104.565
19	354	CGAAUCCCUACUUCUUAUAUUAAAACUUUCCAAGG	GGGCCUUGGAAAGUUUUAAUAUAAGAAGUAGGGAUUCGAUAGGACTTTAGAACAGAGGAGATAAAGATGUAUCGAAUGCCUACUUCUAACCUGGCGGCAGCGCAAAAG	TAATACGACTCACTATAGGGCCTTGGAAAGTTTTAATATAAGAAGTAGGGATTCGATAGGACTTTAGAACAGAGGAGATAAAGATGTATCGAATGCCTACTTCTAACCTGGCGGCAGCGCAAAAG	GGGCGAAUCCCUACUUCUUAUAUUAAAACUUUCCAAGGUCCGCCUCACGGUAUCCAAGUUGAAAGAGAUAAAUUAAACAAGUAUGGCCGUCCACUAUUGGGAUGUACUAUUAAACCGAAAUUG	TAATACGACTCACTATAGGGCGAATCCCTACTTCTTATATTAAAACTTTCCAAGGTCCGCCTCACGGTATCCAAGTTGAAAGAGATAAATTAAACAAGTATGGCCGTCCACTATTGGGATGTACTATTAAACCGAAATTG	-11.4	-32.2	-21.1	-86.8	-73.7	-45	33.5	.((((...((((((...(((.((((......)))).....)))..))))))))))(((....))).....	.......................(((((((((.((((((((.(.(((((............))))).).)))))))).)))))))))......(((....))).....	(((((...((.(((((.(((..(((...(((((...((.(((.....)))...)).....)))))...)))..)))..))))).)).)))))....((((..((......))..)))).....	...((((((((((((((((((((((((((((((((((((((......((((..((((.(((...((......))...))).).))).(((((.(....)))))).........))))......)))))))))))))))))))))))))))))))))))))).((((...((((((...(((.((((......)))).....)))..))))))))))(((....))).....	((((((.................(((((((((.((((((((.(.(((((............))))).).)))))))).)))))))))......(((....))).....)))))).................(((((((((.((((((((.(.(((((............))))).).)))))))).)))))))))......(((....))).....	(((((...((.(((((.(((..(((...(((((...((.(((.....)))...)).....)))))...)))..)))..))))).)).)))))....((((...(((.(((....((((.....(((((...((.(((((.(((..(((...(((((...((.(((.....)))...)).....)))))...)))..)))..))))).)).)))))....))))...))).)))....)))).....	0	15	0	-107.007
20	283	ACAUGUUUACUUCCAUUGUAGGUAAUGUAUUUGGG	GGGCCCAAAUACAUUACCUACAAUGGAAGUAAACAUGUAUAGGACTTTAGAACAGAGGAGATAAAGATGUAUACAAUGUUACUUCCAAACCUGGCGGCAGCGCAAAAG	TAATACGACTCACTATAGGGCCCAAATACATTACCTACAATGGAAGTAAACATGTATAGGACTTTAGAACAGAGGAGATAAAGATGTATACAATGTTACTTCCAAACCTGGCGGCAGCGCAAAAG	GGGACAUGUUUACUUCCAUUGUAGGUAAUGUAUUUGGGUUCAAGGCCCUGCGCGCCCUACGUCUGGAAGAUUUGCGAAUCCCUACUUCUUAUAUUAAAACUUUCCAAGGUCCGCCUCACGGUA	TAATACGACTCACTATAGGGACATGTTTACTTCCATTGTAGGTAATGTATTTGGGTTCAAGGCCCTGCGCGCCCTACGTCTGGAAGATTTGCGAATCCCTACTTCTTATATTAAAACTTTCCAAGGTCCGCCTCACGGTA	-8.4	-23.7	-30.3	-84.8	-63.1	-67.7	30.8	.((((.....((((((..(...(((....)))...)..)))).))......))))(((....))).....	((..............)).....(((((((((.((((((((.(.(((((............))))).).))))).))))))))))))......(((....))).....	((((..(((...((((((.((((((...((((...(((((...)))))))))...))))))..))))))....)))..)))).....................((.(((....)))...))..	...((((((((((((((((((((((((((((((((((((((...(((.((.(((.(((.....((((((.(((.......................))).)))))))))..)))..)).))).)))))))))))))))))))))))))))))))))))))).((((.....((((((..(...(((....)))...)..)))).))......))))(((....))).....	((((((.................(((((((((.((((((((.(.(((((............))))).).))))).))))))))))))......(((....))).....)))))).................(((((((((.((((((((.(.(((((............))))).).))))).))))))))))))......(((....))).....	((((..(((...((((((.((((((...((((...(((((...)))))))))...))))))..))))))....)))..)))).....................((.((((..((((...((..((((..(((...((((((.((((((...((((...(((((...)))))))))...))))))..))))))....)))..)))).....................)).))))..))))...))..	4	14	0	-127.579
21	206	CGUUGCUGGAGAAGAGAAUCAAUAUAUUGCUUAUG	GGGCAUAAGCAAUAUAUUGAUUCUCUUCUCCAGCAACGAUAGGACTTTAGAACAGAGGAGATAAAGATGUAUCGUAUGUGGAGAAGAAACCUGGCGGCAGCGCAAAAG	TAATACGACTCACTATAGGGCATAAGCAATATATTGATTCTCTTCTCCAGCAACGATAGGACTTTAGAACAGAGGAGATAAAGATGTATCGTATGTGGAGAAGAAACCTGGCGGCAGCGCAAAAG	GGGCGUUGCUGGAGAAGAGAAUCAAUAUAUUGCUUAUGUAGCUUAUCCCUUAGACCUUUUUGAAGAAGGUUCUGUUACUAACAUGUUUACUUCCAUUGUAGGUAAUGUAUUUGGGUUCAAGGC	TAATACGACTCACTATAGGGCGTTGCTGGAGAAGAGAATCAATATATTGCTTATGTAGCTTATCCCTTAGACCTTTTTGAAGAAGGTTCTGTTACTAACATGTTTACTTCCATTGTAGGTAATGTATTTGGGTTCAAGGC	-11.7	-28.2	-21.9	-90.2	-65.6	-54	40.1	.((((.((((...(((.....((((......))))...)))...))))...))))(((....))).....	..((....)).............(((((((((.((((((((.(.(((((............))))).).)))))).)))))))))))......(((....))).....	.(((...)))........((((((((((((((((((((((((..........((((((((...))))))))..)))))...................))))))))))))))..))))).....	...((((((((((((((((((((((((((((((((((((.((((..(((...((((((((...))))))))..((((((.(((((........)).))).))))))......)))....))))..)))))))))))))))))))))))))))))))))))).((((.((((...(((.....((((......))))...)))...))))...))))(((....))).....	(((......((((((((((....(((((((((.((((((((.(.(((((............))))).).)))))).)))))))))))..(((.(((....))).....)))......))))))))))....(((((((((.((((((((.(.(((((............))))).).)))))).)))))))))))..))).(((....))).....	.(((...)))........((((((((((((((((((((((((..........(((((((((.(((((((((..(((((...................((((((((((((((..(((((......(((...)))........))))))))))))))))))))))))..........))))))))).)))))))))..)))))...................))))))))))))))..))))).....	4	13	2	-130.819
22	145	UUUGGACCGAUGGGCUUACCAGUCUUGAUCGUUAC	GGGUAACGAUCAAGACUGGUAAGCCCAUCGGUCCAAAUAUGGACTTTAGAACAGAGGAGATAAAGATGAUAUUUAUGCCGAUGGGCAACCUGGCGGCAGCGCAAAAG	TAATACGACTCACTATAGGGTAACGATCAAGACTGGTAAGCCCATCGGTCCAAATATGGACTTTAGAACAGAGGAGATAAAGATGATATTTATGCCGATGGGCAACCTGGCGGCAGCGCAAAAG	GGGUUUGGACCGAUGGGCUUACCAGUCUUGAUCGUUACAAAGGACGAUGCUACAACAUCGAGCCCGUUGCUGGAGAAGAGAAUCAAUAUAUUGCUUAUGUAGCUUAUCCCUUAGACCUUUUUG	TAATACGACTCACTATAGGGTTTGGACCGATGGGCTTACCAGTCTTGATCGTTACAAAGGACGATGCTACAACATCGAGCCCGTTGCTGGAGAAGAGAATCAATATATTGCTTATGTAGCTTATCCCTTAGACCTTTTTG	-11.8	-32.3	-28.8	-96.3	-71.8	-64.2	35.2	(((.(.(((((............))))).).)))....(((((..(((...)))..))))).........	.................(((..((((((((((..((((((.(.(((((............))))).).))))))..)))))))))).)))..(((....))).....	((((((((..((((((((((..........((((((......))))))...........))))))))))..((.((.(((.....(((((.....)))))..))).)))))))))))).....	((((.(((((((((((((((((((((((((((((((((.((((.....((((((...((.(((.....))).)).......................)))))).....)))).............)))))))))))))))))))))))))))))))))(((((.(.(((((............))))).).)))))..((((....)))))))).(((....))).....	.(((...((((...((((((..((((((((((..((((((.(.(((((............))))).).))))))..)))))))))).)))..(((....)))......)))...))))...)))(((..((((((((((..((((((.(.(((((............))))).).))))))..)))))))))).)))..(((....))).....	(((((((((..(((((((((..........((((((......))))))...........)))))))))((((.(.(((.....(((((((((((((.(.((((...(((...((((((.....)))))))))..(((((((((..........((((((......))))))...........))))))))))))).).))).....))))))))))))).).))))...)))...)))))).....	2	13	0	-130.949
23	327	CUGCGCGCCCUACGUCUGGAAGAUUUGCGAAUCCC	GGGAUUCGCAAAUCUUCCAGACGUAGGGCGCGCAGAUAGGACTTTAGAACAGAGGAGATAAAGATGUAUCUGAUGGCCCUACGUAACCUGGCGGCAGCGCAAAAG	TAATACGACTCACTATAGGGATTCGCAAATCTTCCAGACGTAGGGCGCGCAGATAGGACTTTAGAACAGAGGAGATAAAGATGTATCTGATGGCCCTACGTAACCTGGCGGCAGCGCAAAAG	GGGCUGCGCGCCCUACGUCUGGAAGAUUUGCGAAUCCCUACUUCUUAUAUUAAAACUUUCCAAGGUCCGCCUCACGGUAUCCAAGUUGAAAGAGAUAAAUUAAACAAGUAUGGCCGUCCACUA	TAATACGACTCACTATAGGGCTGCGCGCCCTACGTCTGGAAGATTTGCGAATCCCTACTTCTTATATTAAAACTTTCCAAGGTCCGCCTCACGGTATCCAAGTTGAAAGAGATAAATTAAACAAGTATGGCCGTCCACTA	-11.6	-35.3	-19.2	-96.6	-76.9	-51.5	42.1	.((((.((((((((((.............))).))))).)).)))).........(((....))).....	......(((....((.(((((((((((((...((((((.(.(((((............))))).).))))))...)))))))))...)))).))..)))......	((((.....))))......(((.......(((...((.(((((.(((..(((...(((((...((.(((.....)))...)).....)))))...)))..)))..))))).)).))))))...	(((((((((((((((((((((((((((((((((((((((((((.(((..(((...(((((...((.(((.....)))...)).....)))))...)))..)))..)))))(((....)))...)))))))))))))))))))))))))))))))))(((((.(.(((((............))))).).)))))...)))))...........(((....))).....	.(((((.((.(((((..((((((((((((...((((((.(.(((((............))))).).))))))...)))))))))...)))(((....)))......))))).)).)))))..((((((((((((...((((((.(.(((((............))))).).))))))...)))))))))...)))(((....))).....	((((.....))))......((((.(((((((((((((((((((.(((..(((...(((((...((.(((.....)))...)).....)))))...)))..)))..))))).))...((((...((((.....))))......)))).))))))))))))(((((((.(((..(((...(((((...((.(((.....)))...)).....)))))...)))..)))..))))).))...))))...	6	13	1	-162.782
24	286	UGUUUACUUCCAUUGUAGGUAAUGUAUUUGGGUUC	GGGAACCCAAAUACAUUACCUACAAUGGAAGUAAACAUAUGGACTTTAGAACAGAGGAGATAAAGATGAUAUGUAUGCUUCCAUUGAACCUGGCGGCAGCGCAAAAG	TAATACGACTCACTATAGGGAACCCAAATACATTACCTACAATGGAAGTAAACATATGGACTTTAGAACAGAGGAGATAAAGATGATATGTATGCTTCCATTGAACCTGGCGGCAGCGCAAAAG	GGGUGUUUACUUCCAUUGUAGGUAAUGUAUUUGGGUUCAAGGCCCUGCGCGCCCUACGUCUGGAAGAUUUGCGAAUCCCUACUUCUUAUAUUAAAACUUUCCAAGGUCCGCCUCACGGUAUCC	TAATACGACTCACTATAGGGTGTTTACTTCCATTGTAGGTAATGTATTTGGGTTCAAGGCCCTGCGCGCCCTACGTCTGGAAGATTTGCGAATCCCTACTTCTTATATTAAAACTTTCCAAGGTCCGCCTCACGGTATCC	-9.4	-28.6	-29.1	-82.3	-66.4	-64.9	24.6	(((.(.(((((............))))).).)))(((.((((.(((.......))).))))..)))....	((....))..............(((((((((((.((((((.(.(((((............))))).).)))))).)))))))))))......(((....))).....	((((((...((((((.((((((...((((...(((((...)))))))))...))))))..))))))....)))...))).........................((((((.....))).))).	..((((((((((((((((((((((((((((((((((((...(((.((.(((.(((.....((((((.(((.......................))).)))))))))..)))..)).)))......)))))))))))))))))))))))))))))))))))).....(((((............)))))......(((.((((.(((.......))).))))..)))....	(((..(((..............(((((((((((.((((((.(.(((((............))))).).)))))).)))))))))))......(((....))).....)))..)))..............(((((((((((.((((((.(.(((((............))))).).)))))).)))))))))))......(((....))).....	((((((...((((((.((((((..........(((((...))))).((((((((((((..((((((....(((...(((.........................((((((.....))).))).))))))...)))))).))))))..........(((((...))))).))))))))))))..))))))....)))...))).........................((((((.....))).))).	4	10	0	-171.852
25	89	UGAAGAAGCGGGUGCCGCGGUAGCUGCCGAAUCUU	GGGAAGAUUCGGCAGCUACCGCGGCACCCGCUUCUUCAUAUGGACTTTAGAACAGAGGAGATAAAGATGAUAUGAAUGAGCGGGUGCAACCUGGCGGCAGCGCAAAAG	TAATACGACTCACTATAGGGAAGATTCGGCAGCTACCGCGGCACCCGCTTCTTCATATGGACTTTAGAACAGAGGAGATAAAGATGATATGAATGAGCGGGTGCAACCTGGCGGCAGCGCAAAAG	GGGUGAAGAAGCGGGUGCCGCGGUAGCUGCCGAAUCUUCUACUGGUACAUGGACAACCGUUUGGACCGAUGGGCUUACCAGUCUUGAUCGUUACAAAGGACGAUGCUACAACAUCGAGCCCGU	TAATACGACTCACTATAGGGTGAAGAAGCGGGTGCCGCGGTAGCTGCCGAATCTTCTACTGGTACATGGACAACCGTTTGGACCGATGGGCTTACCAGTCTTGATCGTTACAAAGGACGATGCTACAACATCGAGCCCGT	-9.3	-40.7	-35.6	-113.6	-87.8	-89.1	37.3	(((.(.(((((............))))).).)))........(((((...)))))(((....))).....	...........((.(((.((((.((((((((((.(((((((.(.(((((............))))).).))))))).))))))))))......)))).))))).....	.((((((((.((((.(((....))).))))....))))).)))(((..((((....))))....))).((((((((..........((((((......))))))...........))))))))	..((((((((((((((((((((((((((((((((((((((..((((..((((....))))....))))((((((((..........((((((......))))))...........)))))))).)))))))))))))))))))))))))))))))))))))).....(((((............)))))..............(((((...)))))(((....))).....	...........((.(((.((((.((((((((((.(((((((.(.(((((............))))).).))))))).))))))))))......((((.(((((................)).))).)))).((((((((((.(((((((.(.(((((............))))).).))))))).))))))))))......)))).))))).....	.((((((((.((((.((((((((((.((((....(((((.((((((..((((....))))....))).((((((((..........((((((......))))))...........)))))))).)))))))).)))).)))))))))).))))....))))).)))(((..((((....))))....))).((((((((..........((((((......))))))...........))))))))	7	10	0	-172.563
26	265	AAGAAGGUUCUGUUACUAACAUGUUUACUUCCAUU	GGGAAUGGAAGUAAACAUGUUAGUAACAGAACCUUCUUAUAGGACTTTAGAACAGAGGAGATAAAGATGUAUAAGAUGGUUCUGUUAAACCUGGCGGCAGCGCAAAAG	TAATACGACTCACTATAGGGAATGGAAGTAAACATGTTAGTAACAGAACCTTCTTATAGGACTTTAGAACAGAGGAGATAAAGATGTATAAGATGGTTCTGTTAAACCTGGCGGCAGCGCAAAAG	GGGAAGAAGGUUCUGUUACUAACAUGUUUACUUCCAUUGUAGGUAAUGUAUUUGGGUUCAAGGCCCUGCGCGCCCUACGUCUGGAAGAUUUGCGAAUCCCUACUUCUUAUAUUAAAACUUUCC	TAATACGACTCACTATAGGGAAGAAGGTTCTGTTACTAACATGTTTACTTCCATTGTAGGTAATGTATTTGGGTTCAAGGCCCTGCGCGCCCTACGTCTGGAAGATTTGCGAATCCCTACTTCTTATATTAAAACTTTCC	-10.6	-29.8	-28.3	-84.2	-65.9	-67.5	26.1	.((((....((((((.......(((......)))......)))))).....))))(((....))).....	...............((.(((..((((((((((.(((((((.(.(((((............))))).).))))))).))))))))))))).))(((....))).....	((((((.((((((((((...)))).((...((((((.((((((...((((...(((((...)))))))))...))))))..))))))....)))))..))).))))))...............	...((((((((((((((((((((((((((((((((((((((((...((((...(((((...)))))))))...)))))((((...))))........(((.......................)))))))))))))))))))))))))))))))))))))).((((....((((((.......(((......)))......)))))).....))))(((....))).....	....(((........)))(((((((((((((((.(((((((.(.(((((............))))).).))))))).))))))))))...)))))....((((.........(((........)))(((((((((((((((.(((((((.(.(((((............))))).).))))))).))))))))))...)))))....)))).....	((((((.(((...((((...)))).......(((((.((((((...((((...(((((...)))))))))...))))))..)))))(((((((((((((((.((((((...............)))))).)))...((((...)))).......(((((.((((((...((((...(((((...)))))))))...))))))..)))))))))))))))))))).))))))...............	4	11	0	-179.998
27	32	GAAAGAUACUGAUAUCUUGGCCGCAUUCCGAGUAA	GGGUUACUCGGAAUGCGGCCAAGAUAUCAGUAUCUUUCAUAGGACTTTAGAACAGAGGAGATAAAGATGUAUGAAAUGUACUGAUAUAACCUGGCGGCAGCGCAAAAG	TAATACGACTCACTATAGGGTTACTCGGAATGCGGCCAAGATATCAGTATCTTTCATAGGACTTTAGAACAGAGGAGATAAAGATGTATGAAATGTACTGATATAACCTGGCGGCAGCGCAAAAG	GGGAAAGAUACUGAUAUCUUGGCCGCAUUCCGAGUAACUCCUCAACCUGGAGUUCCUCCUGAAGAAGCGGGUGCCGCGGUAGCUGCCGAAUCUUCUACUGGUACAUGGACAACCGUUUGGAC	TAATACGACTCACTATAGGGAAAGATACTGATATCTTGGCCGCATTCCGAGTAACTCCTCAACCTGGAGTTCCTCCTGAAGAAGCGGGTGCCGCGGTAGCTGCCGAATCTTCTACTGGTACATGGACAACCGTTTGGAC	-9	-33	-34.1	-99.3	-75.2	-86.1	32.2	.((((...((((.(((......(((....)))......))).)))).....))))(((....))).....	.........(...(((.((((..((((((((((.(((((((.(.(((((............))))).).))))))).))))))))))....)))).)))...).....	((..((((((....))))))..))....((((((.((((((.......)))))).)))..(((((.((((.(((....))).))))....))))).........((((....))))..))).	..((((((((((((((((((((((((((((((((((((((........((((...)))).....((((((.(((((((((((..(......)..)))))).....))).)).))))))....)))))))))))))))))))))))))))))))))))))).((((...((((.(((......(((....)))......))).)))).....))))(((....))).....	((((.(((((...(((.((((..((((((((((.(((((((.(.(((((............))))).).))))))).))))))))))....)))).)))...).....)))).))))(...(((.((((..((((((((((.(((((((.(.(((((............))))).).))))))).))))))))))....)))).)))...).....	((..((((((....))))))..))....((((((.((((((.......)))))).)))..(((((.((((.((((((((((.((((....(((((.........((((....))))..(((.((..((((((....))))))..))....)))(((.((((((.......)))))).)))..))))).)))).)))))))))).))))....))))).........((((....))))..))).	7	14	0	-186.278
28	267	GAAGGUUCUGUUACUAACAUGUUUACUUCCAUUGU	GGGACAAUGGAAGUAAACAUGUUAGUAACAGAACCUUCAUAGGACTTTAGAACAGAGGAGATAAAGATGUAUGAAAUGUCUGUUACUAACCUGGCGGCAGCGCAAAAG	TAATACGACTCACTATAGGGACAATGGAAGTAAACATGTTAGTAACAGAACCTTCATAGGACTTTAGAACAGAGGAGATAAAGATGTATGAAATGTCTGTTACTAACCTGGCGGCAGCGCAAAAG	GGGAAGGUUCUGUUACUAACAUGUUUACUUCCAUUGUAGGUAAUGUAUUUGGGUUCAAGGCCCUGCGCGCCCUACGUCUGGAAGAUUUGCGAAUCCCUACUUCUUAUAUUAAAACUUUCCAA	TAATACGACTCACTATAGGGAAGGTTCTGTTACTAACATGTTTACTTCCATTGTAGGTAATGTATTTGGGTTCAAGGCCCTGCGCGCCCTACGTCTGGAAGATTTGCGAATCCCTACTTCTTATATTAAAACTTTCCAA	-13.6	-29.7	-28.5	-85.6	-63.4	-68.7	27.4	.((((...((((((((((.(..(((......)))....).)))))).))))))))(((....))).....	.................((.((((((((((((...((((((.(.(((((............))))).).))))))...)))))))))))).))(((....))).....	.((((((((.((((...)))).((...((((((.((((((...((((...(((((...)))))))))...))))))..))))))....))......................))))))))..	..((((((((((((((((((((((((((((((((((((((...((((...(((((...)))))))))...)))))((((...)))).......((((.........................)))).))))))))))))))))))))))))))))))))).((((...((((((((((.(..(((......)))....).)))))).))))))))(((....))).....	.................((.((((((((((((...((((((.(.(((((............(((((.(.((((((...((((((((((((.(((((....)))......................)).))))))))))))...)))))).).)))))............))))).).))))))...)))))))))))).))(((....))).....	.((((((((.((((...)))).......(((((.((((((...((((...(((((...)))))))))...))))))..)))))((((((((((((.................((((((((...)))))))).((((...)))).......(((((.((((((...((((...(((((...)))))))))...))))))..))))))))))))))))).................))))))))..	2	16	0	-201.847
29	97	CGGGUGCCGCGGUAGCUGCCGAAUCUUCUACUGGU	GGGACCAGUAGAAGAUUCGGCAGCUACCGCGGCACCCGAUAGGACTTTAGAACAGAGGAGATAAAGATGUAUCGGAUGCCGCGGUAGAACCUGGCGGCAGCGCAAAAG	TAATACGACTCACTATAGGGACCAGTAGAAGATTCGGCAGCTACCGCGGCACCCGATAGGACTTTAGAACAGAGGAGATAAAGATGTATCGGATGCCGCGGTAGAACCTGGCGGCAGCGCAAAAG	GGGCGGGUGCCGCGGUAGCUGCCGAAUCUUCUACUGGUACAUGGACAACCGUUUGGACCGAUGGGCUUACCAGUCUUGAUCGUUACAAAGGACGAUGCUACAACAUCGAGCCCGUUGCUGGAG	TAATACGACTCACTATAGGGCGGGTGCCGCGGTAGCTGCCGAATCTTCTACTGGTACATGGACAACCGTTTGGACCGATGGGCTTACCAGTCTTGATCGTTACAAAGGACGATGCTACAACATCGAGCCCGTTGCTGGAG	-13.2	-41.3	-36	-118	-91.1	-89.9	40.7	......(((((............)))))......((..(((((((((...)))..)))))).))......	.................(((...(((((((((((.((((((.(.(((((............))))).).)))))).)))))))))))...)))(((....))).....	.(((((.(((....))).)))))............(((..((((....))))....)))(((((((((..........((((((......))))))...........))))))))).......	(.((((((((((((((((((((((((((((((((((((..((((....))))......((((((((((..........((((((......))))))...........)))))))))).........))))))))))))))))))))))))))))))))))((((.(.(((((............))))).).))))...(((((((((...)))..)))))))).).....	((..((...........(((...(((((((((((.((((((.(.(((((............))))).).)))))).)))))))))))...)))(((....))).....))..))...........(((...(((((((((((.((((((.(.(((((............))))).).)))))).)))))))))))...)))(((....))).....	.(((((.((((((((((.(((((............(((..((((....))))....)))(((((((((..........((((((......))))))...........)))))))))........))))).)))))))))).)))))............(((..((((....))))....)))(((((((((..........((((((......))))))...........))))))))).......	3	13	0	-203.567
30	205	CCGUUGCUGGAGAAGAGAAUCAAUAUAUUGCUUAU	GGGAUAAGCAAUAUAUUGAUUCUCUUCUCCAGCAACGGAUAGGACTTTAGAACAGAGGAGATAAAGATGUAUCCGAUGCUGGAGAAGAACCUGGCGGCAGCGCAAAAG	TAATACGACTCACTATAGGGATAAGCAATATATTGATTCTCTTCTCCAGCAACGGATAGGACTTTAGAACAGAGGAGATAAAGATGTATCCGATGCTGGAGAAGAACCTGGCGGCAGCGCAAAAG	GGGCCGUUGCUGGAGAAGAGAAUCAAUAUAUUGCUUAUGUAGCUUAUCCCUUAGACCUUUUUGAAGAAGGUUCUGUUACUAACAUGUUUACUUCCAUUGUAGGUAAUGUAUUUGGGUUCAAGG	TAATACGACTCACTATAGGGCCGTTGCTGGAGAAGAGAATCAATATATTGCTTATGTAGCTTATCCCTTAGACCTTTTTGAAGAAGGTTCTGTTACTAACATGTTTACTTCCATTGTAGGTAATGTATTTGGGTTCAAGG	-13.3	-37.4	-22.5	-89.6	-85.4	-55.2	29.7	.((((.((((((..((..(((.(((....))).)))..)))))))).....))))(((....))).....	......................((((((((((((.((((((.(.(((((............))))).).)))))).)))))))))))).....(((....))).....	.(((....)))........((((((((((((((((((((((((..........((((((((...))))))))..)))))...................))))))))))))))..)))))....	...(((((((((((((((((((((((((((((((((((.(..(((..(((...((((((((...))))))))..((((((.(((((........)).))).))))))......)))...)))..).))))))))))))))))))))))))))))))))))).((((.((((((..((..(((.(((....))).)))..)))))))).....))))(((....))).....	(((.....((((((((((....((((((((((((.((((((.(.(((((............))))).).)))))).)))))))))))).(((.(((....))).....))).....))))))))))....((((((((((((.((((((.(.(((((............))))).).)))))).)))))))))))).))).(((....))).....	.(((....)))........((((((((((((((((((((((((..........(((((((((.(((((((((..(((((...................((((((((((((((..(((((.....(((....)))........))))))))))))))))))))))))..........))))))))).)))))))))..)))))...................))))))))))))))..)))))....	0	18	0	-221.988
31	90	GAAGAAGCGGGUGCCGCGGUAGCUGCCGAAUCUUC	GGGAAGAUUCGGCAGCUACCGCGGCACCCGCUUCUUCAUAGGACTTTAGAACAGAGGAGATAAAGATGUAUGAAAUGGCGGGUGCCAACCUGGCGGCAGCGCAAAAG	TAATACGACTCACTATAGGGAAGATTCGGCAGCTACCGCGGCACCCGCTTCTTCATAGGACTTTAGAACAGAGGAGATAAAGATGTATGAAATGGCGGGTGCCAACCTGGCGGCAGCGCAAAAG	GGGAAGAAGCGGGUGCCGCGGUAGCUGCCGAAUCUUCUACUGGUACAUGGACAACCGUUUGGACCGAUGGGCUUACCAGUCUUGAUCGUUACAAAGGACGAUGCUACAACAUCGAGCCCGUU	TAATACGACTCACTATAGGGAAGAAGCGGGTGCCGCGGTAGCTGCCGAATCTTCTACTGGTACATGGACAACCGTTTGGACCGATGGGCTTACCAGTCTTGATCGTTACAAAGGACGATGCTACAACATCGAGCCCGTT	-11.6	-41.6	-36.6	-114.5	-88.6	-91.1	36.3	(((.(.(((((............))))).).)))....((((.(.(((((...))))).).)).))....	...........((.(((.((((((((((((((..((((((.(.(((((............))))).).))))))..))))))))))......)))).))))).....	.((((((.((((.(((....))).))))....))))))...(((..((((....))))....)))(((((((((..........((((((......))))))...........)))))))))	....((((((((((((((((((((((((((((((((((...(((..((((....))))....)))(((((((((..........((((((......))))))...........))))))))).))))))))))))))))))))))))))))))))))(((((.(.(((((............))))).).)))))..((((.(.(((((...))))).).)).))....	..(((..(((.((.(((.((((((((((((((..((((((.(.(((((............))))).).))))))..))))))))))......)))).))))).......)))..))).((.(((.((((((((((((((..((((((.(.(((((............))))).).))))))..))))))))))......)))).))))).....	.((((((.((((.((((((((((.((((....((((((...(((..((((....))))....)))(((((((((..........((((((......))))))...........))))))))).)))))).)))).)))))))))).))))....))))))...(((..((((....))))....)))(((((((((..........((((((......))))))...........)))))))))	6	13	0	-223.745
32	326	CCUGCGCGCCCUACGUCUGGAAGAUUUGCGAAUCC	GGGAUUCGCAAAUCUUCCAGACGUAGGGCGCGCAGGAUAGGACTTTAGAACAGAGGAGATAAAGATGUAUCCUAUGCGCCCUACGAACCUGGCGGCAGCGCAAAAG	TAATACGACTCACTATAGGGATTCGCAAATCTTCCAGACGTAGGGCGCGCAGGATAGGACTTTAGAACAGAGGAGATAAAGATGTATCCTATGCGCCCTACGAACCTGGCGGCAGCGCAAAAG	GGGCCUGCGCGCCCUACGUCUGGAAGAUUUGCGAAUCCCUACUUCUUAUAUUAAAACUUUCCAAGGUCCGCCUCACGGUAUCCAAGUUGAAAGAGAUAAAUUAAACAAGUAUGGCCGUCCACU	TAATACGACTCACTATAGGGCCTGCGCGCCCTACGTCTGGAAGATTTGCGAATCCCTACTTCTTATATTAAAACTTTCCAAGGTCCGCCTCACGGTATCCAAGTTGAAAGAGATAAATTAAACAAGTATGGCCGTCCACT	-13.2	-41.2	-19.2	-101.1	-88.7	-51.5	40.7	(((((((((((............))))).....))))))((((((((......))).))).)).......	......(((....((.((((.(((((((((((.((((((.(.(((((............))))).).)))))).)))))))))))...)))).))..)))......	((((......))))......(((.......(((...((.(((((.(((..(((...(((((...((.(((.....)))...)).....)))))...)))..)))..))))).)).))))))..	...(((((((((((((((((((((((((((((((((((((((((.(((..(((...(((((...((.(((.....)))...)).....)))))...)))..)))..)))))(((....)))..))))))))))))))))))))))))))))))))))))(((((((((((............))))).....))))))((((((((......))).))).)).......	.(((((.((.(((((..(((.(((((((((((.((((((.(.(((((............))))).).)))))).)))))))))))...)))(((....)))......))))).)).)))))..(((.(((((((((((.((((((.(.(((((............))))).).)))))).)))))))))))...)))(((....))).....	((((......))))......((((.(((((((((((((((((((.(((..(((...(((((...((.(((.....)))...)).....)))))...)))..)))..))))).))...((((..((((......))))......)))).))))))))))))(((((((.(((..(((...(((((...((.(((.....)))...)).....)))))...)))..)))..))))).))...))))..	7	12	0	-265.293
33	91	AAGAAGCGGGUGCCGCGGUAGCUGCCGAAUCUUCU	GGGAGAAGAUUCGGCAGCUACCGCGGCACCCGCUUCUUAUAGGACTTTAGAACAGAGGAGATAAAGATGUAUAAGAUGCGGGUGCCGAACCUGGCGGCAGCGCAAAAG	TAATACGACTCACTATAGGGAGAAGATTCGGCAGCTACCGCGGCACCCGCTTCTTATAGGACTTTAGAACAGAGGAGATAAAGATGTATAAGATGCGGGTGCCGAACCTGGCGGCAGCGCAAAAG	GGGAAGAAGCGGGUGCCGCGGUAGCUGCCGAAUCUUCUACUGGUACAUGGACAACCGUUUGGACCGAUGGGCUUACCAGUCUUGAUCGUUACAAAGGACGAUGCUACAACAUCGAGCCCGUUG	TAATACGACTCACTATAGGGAAGAAGCGGGTGCCGCGGTAGCTGCCGAATCTTCTACTGGTACATGGACAACCGTTTGGACCGATGGGCTTACCAGTCTTGATCGTTACAAAGGACGATGCTACAACATCGAGCCCGTTG	-13.9	-42.4	-37.1	-114.6	-90.4	-92.1	35.1	(((.(.(((((............))))).).)))....((((..(((((.......))))).))))....	.............((.(((.(((((((((((((.(((((((.(.(((((............))))).).))))))).))))))))).......)))).))))).....	.((((((.((((.(((....))).))))....))))))...(((..((((....))))....)))(((((((((..........((((((......))))))...........))))))))).	....((((((((((((((((((((((((((((((((((.(((((..((((....))))....)))(((((((((..........((((((......))))))...........))))))))).)).))))))))))))))))))))))))))))))))))((((.(.(((((............))))).).))))...((((..(((((.......))))).))))....	.............((.(((.(((((((((((((.(((((((.(.(((((............))))).).))))))).))))))))).......((((.(((((..................)).))).))))(((((((((.(((((((.(.(((((............))))).).))))))).))))))))).......)))).))))).....	.((((((.((((.((((((((((.((((....((((((...(((..((((....))))....)))(((((((((..........((((((......))))))...........)))))))))..)))))).)))).)))))))))).))))....))))))...(((..((((....))))....)))(((((((((..........((((((......))))))...........))))))))).	5	13	0	-285.014
34	94	AAGCGGGUGCCGCGGUAGCUGCCGAAUCUUCUACU	GGGAGUAGAAGAUUCGGCAGCUACCGCGGCACCCGCUUAUAGGACTTTAGAACAGAGGAGATAAAGATGUAUAAGAUGGUGCCGCGGAACCUGGCGGCAGCGCAAAAG	TAATACGACTCACTATAGGGAGTAGAAGATTCGGCAGCTACCGCGGCACCCGCTTATAGGACTTTAGAACAGAGGAGATAAAGATGTATAAGATGGTGCCGCGGAACCTGGCGGCAGCGCAAAAG	GGGAAGCGGGUGCCGCGGUAGCUGCCGAAUCUUCUACUGGUACAUGGACAACCGUUUGGACCGAUGGGCUUACCAGUCUUGAUCGUUACAAAGGACGAUGCUACAACAUCGAGCCCGUUGCUG	TAATACGACTCACTATAGGGAAGCGGGTGCCGCGGTAGCTGCCGAATCTTCTACTGGTACATGGACAACCGTTTGGACCGATGGGCTTACCAGTCTTGATCGTTACAAAGGACGATGCTACAACATCGAGCCCGTTGCTG	-15.6	-39	-34.9	-116.1	-86.1	-83.1	42.2	(((.(.(((((............))))).).)))..(.((.((((((........)))))).))).....	.............(((.(((...((((((((((..((((((.(.(((((............))))).).))))))..))))))))))...))).)))...........	...((((((.(((((((((((..(......)..)))))).....))).)).))))))....((((((((((..........((((((......))))))...........))))))))))...	....(((((((((((((((((((((((((((((((((((((..((((....))))....)))(((((((((..........((((((......))))))...........))))))))).......))))))))))))))))))))))))))))))))))((((.(.(((((............))))).).)))).(.((.((((((........)))))).))).....	.............(((.(((...((((((((((..((((((.(.(((((............))))).).))))))..))))))))))...))).)))..((((..................(((.(((...((((((((((..((((((.(.(((((............))))).).))))))..))))))))))...))).)))..)))).....	...((((((((((((((((((((((((..........((((((........((((((....((((((((((..........((((((......))))))...........))))))))))......))))))))))))))))))))))))..........))))))........))))))....((((((((((..........((((((......))))))...........))))))))))...	6	13	1	-309.831
Click here to view the column explainations: https://yiplab.cse.cuhk.edu.hk/toehold/explain.php#result
Failed Sequenses
	Location	Region of detection	Reason of Failure
	1	AAUUGACUUAUUAUACUCCUGACUAUGAAACGAAA	Domain basepair number exceed
	2	AUUGACUUAUUAUACUCCUGACUAUGAAACGAAAG	Domain basepair number exceed
	3	UUGACUUAUUAUACUCCUGACUAUGAAACGAAAGA	Unpreferred structure (not blocking hairpin / stop codon exist)
	4	UGACUUAUUAUACUCCUGACUAUGAAACGAAAGAU	Domain basepair number exceed
	7	CUUAUUAUACUCCUGACUAUGAAACGAAAGAUACU	Domain basepair number exceed
	8	UUAUUAUACUCCUGACUAUGAAACGAAAGAUACUG	Domain basepair number exceed
	9	UAUUAUACUCCUGACUAUGAAACGAAAGAUACUGA	Domain basepair number exceed
	10	AUUAUACUCCUGACUAUGAAACGAAAGAUACUGAU	Domain basepair number exceed
	11	UUAUACUCCUGACUAUGAAACGAAAGAUACUGAUA	Domain basepair number exceed
	12	UAUACUCCUGACUAUGAAACGAAAGAUACUGAUAU	Domain basepair number exceed
	13	AUACUCCUGACUAUGAAACGAAAGAUACUGAUAUC	Domain basepair number exceed
	14	UACUCCUGACUAUGAAACGAAAGAUACUGAUAUCU	Domain basepair number exceed
	15	ACUCCUGACUAUGAAACGAAAGAUACUGAUAUCUU	Unpreferred structure (not blocking hairpin / stop codon exist)
	16	CUCCUGACUAUGAAACGAAAGAUACUGAUAUCUUG	Domain basepair number exceed
	17	UCCUGACUAUGAAACGAAAGAUACUGAUAUCUUGG	Domain basepair number exceed
	18	CCUGACUAUGAAACGAAAGAUACUGAUAUCUUGGC	Unpreferred structure (not blocking hairpin / stop codon exist)
	19	CUGACUAUGAAACGAAAGAUACUGAUAUCUUGGCC	Domain basepair number exceed
	20	UGACUAUGAAACGAAAGAUACUGAUAUCUUGGCCG	Domain basepair number exceed
	21	GACUAUGAAACGAAAGAUACUGAUAUCUUGGCCGC	Domain basepair number exceed
	22	ACUAUGAAACGAAAGAUACUGAUAUCUUGGCCGCA	Domain basepair number exceed
	23	CUAUGAAACGAAAGAUACUGAUAUCUUGGCCGCAU	Domain basepair number exceed
	24	UAUGAAACGAAAGAUACUGAUAUCUUGGCCGCAUU	Domain basepair number exceed
	25	AUGAAACGAAAGAUACUGAUAUCUUGGCCGCAUUC	Domain basepair number exceed
	26	UGAAACGAAAGAUACUGAUAUCUUGGCCGCAUUCC	Domain basepair number exceed
	27	GAAACGAAAGAUACUGAUAUCUUGGCCGCAUUCCG	Domain basepair number exceed
	28	AAACGAAAGAUACUGAUAUCUUGGCCGCAUUCCGA	Domain basepair number exceed
	29	AACGAAAGAUACUGAUAUCUUGGCCGCAUUCCGAG	Domain basepair number exceed
	30	ACGAAAGAUACUGAUAUCUUGGCCGCAUUCCGAGU	Domain basepair number exceed
	31	CGAAAGAUACUGAUAUCUUGGCCGCAUUCCGAGUA	Domain basepair number exceed
	34	AAGAUACUGAUAUCUUGGCCGCAUUCCGAGUAACU	Unpreferred structure (not blocking hairpin / stop codon exist)
	35	AGAUACUGAUAUCUUGGCCGCAUUCCGAGUAACUC	Domain basepair number exceed
	36	GAUACUGAUAUCUUGGCCGCAUUCCGAGUAACUCC	Domain basepair number exceed
	37	AUACUGAUAUCUUGGCCGCAUUCCGAGUAACUCCU	Domain basepair number exceed
	38	UACUGAUAUCUUGGCCGCAUUCCGAGUAACUCCUC	Unpreferred structure (not blocking hairpin / stop codon exist)
	39	ACUGAUAUCUUGGCCGCAUUCCGAGUAACUCCUCA	Domain basepair number exceed
	40	CUGAUAUCUUGGCCGCAUUCCGAGUAACUCCUCAA	Domain basepair number exceed
	41	UGAUAUCUUGGCCGCAUUCCGAGUAACUCCUCAAC	Unpreferred structure (not blocking hairpin / stop codon exist)
	42	GAUAUCUUGGCCGCAUUCCGAGUAACUCCUCAACC	Domain basepair number exceed
	43	AUAUCUUGGCCGCAUUCCGAGUAACUCCUCAACCU	Domain basepair number exceed
	44	UAUCUUGGCCGCAUUCCGAGUAACUCCUCAACCUG	Domain basepair number exceed
	45	AUCUUGGCCGCAUUCCGAGUAACUCCUCAACCUGG	Unpreferred structure (not blocking hairpin / stop codon exist)
	46	UCUUGGCCGCAUUCCGAGUAACUCCUCAACCUGGA	Domain basepair number exceed
	47	CUUGGCCGCAUUCCGAGUAACUCCUCAACCUGGAG	Domain basepair number exceed
	48	UUGGCCGCAUUCCGAGUAACUCCUCAACCUGGAGU	Unpreferred structure (not blocking hairpin / stop codon exist)
	49	UGGCCGCAUUCCGAGUAACUCCUCAACCUGGAGUU	Domain basepair number exceed
	50	GGCCGCAUUCCGAGUAACUCCUCAACCUGGAGUUC	Domain basepair number exceed
	51	GCCGCAUUCCGAGUAACUCCUCAACCUGGAGUUCC	Unpreferred structure (not blocking hairpin / stop codon exist)
	52	CCGCAUUCCGAGUAACUCCUCAACCUGGAGUUCCU	Domain basepair number exceed
	53	CGCAUUCCGAGUAACUCCUCAACCUGGAGUUCCUC	Domain basepair number exceed
	54	GCAUUCCGAGUAACUCCUCAACCUGGAGUUCCUCC	Domain basepair number exceed
	55	CAUUCCGAGUAACUCCUCAACCUGGAGUUCCUCCU	Domain basepair number exceed
	56	AUUCCGAGUAACUCCUCAACCUGGAGUUCCUCCUG	Domain basepair number exceed
	57	UUCCGAGUAACUCCUCAACCUGGAGUUCCUCCUGA	Domain basepair number exceed
	58	UCCGAGUAACUCCUCAACCUGGAGUUCCUCCUGAA	Domain basepair number exceed
	59	CCGAGUAACUCCUCAACCUGGAGUUCCUCCUGAAG	Domain basepair number exceed
	60	CGAGUAACUCCUCAACCUGGAGUUCCUCCUGAAGA	Domain basepair number exceed
	61	GAGUAACUCCUCAACCUGGAGUUCCUCCUGAAGAA	Domain basepair number exceed
	62	AGUAACUCCUCAACCUGGAGUUCCUCCUGAAGAAG	Domain basepair number exceed
	63	GUAACUCCUCAACCUGGAGUUCCUCCUGAAGAAGC	Unpreferred structure (not blocking hairpin / stop codon exist)
	64	UAACUCCUCAACCUGGAGUUCCUCCUGAAGAAGCG	Domain basepair number exceed
	65	AACUCCUCAACCUGGAGUUCCUCCUGAAGAAGCGG	Domain basepair number exceed
	66	ACUCCUCAACCUGGAGUUCCUCCUGAAGAAGCGGG	Unpreferred structure (not blocking hairpin / stop codon exist)
	67	CUCCUCAACCUGGAGUUCCUCCUGAAGAAGCGGGU	Domain basepair number exceed
	68	UCCUCAACCUGGAGUUCCUCCUGAAGAAGCGGGUG	Domain basepair number exceed
	69	CCUCAACCUGGAGUUCCUCCUGAAGAAGCGGGUGC	Domain basepair number exceed
	70	CUCAACCUGGAGUUCCUCCUGAAGAAGCGGGUGCC	Domain basepair number exceed
	71	UCAACCUGGAGUUCCUCCUGAAGAAGCGGGUGCCG	Domain basepair number exceed
	72	CAACCUGGAGUUCCUCCUGAAGAAGCGGGUGCCGC	Domain basepair number exceed
	73	AACCUGGAGUUCCUCCUGAAGAAGCGGGUGCCGCG	Domain basepair number exceed
	74	ACCUGGAGUUCCUCCUGAAGAAGCGGGUGCCGCGG	Domain basepair number exceed
	75	CCUGGAGUUCCUCCUGAAGAAGCGGGUGCCGCGGU	Domain basepair number exceed
	76	CUGGAGUUCCUCCUGAAGAAGCGGGUGCCGCGGUA	Domain basepair number exceed
	77	UGGAGUUCCUCCUGAAGAAGCGGGUGCCGCGGUAG	Domain basepair number exceed
	78	GGAGUUCCUCCUGAAGAAGCGGGUGCCGCGGUAGC	Domain basepair number exceed
	79	GAGUUCCUCCUGAAGAAGCGGGUGCCGCGGUAGCU	Unpreferred structure (not blocking hairpin / stop codon exist)
	80	AGUUCCUCCUGAAGAAGCGGGUGCCGCGGUAGCUG	Domain basepair number exceed
	81	GUUCCUCCUGAAGAAGCGGGUGCCGCGGUAGCUGC	Domain basepair number exceed
	82	UUCCUCCUGAAGAAGCGGGUGCCGCGGUAGCUGCC	Domain basepair number exceed
	83	UCCUCCUGAAGAAGCGGGUGCCGCGGUAGCUGCCG	Unpreferred structure (not blocking hairpin / stop codon exist)
	84	CCUCCUGAAGAAGCGGGUGCCGCGGUAGCUGCCGA	Domain basepair number exceed
	85	CUCCUGAAGAAGCGGGUGCCGCGGUAGCUGCCGAA	Domain basepair number exceed
	86	UCCUGAAGAAGCGGGUGCCGCGGUAGCUGCCGAAU	Unpreferred structure (not blocking hairpin / stop codon exist)
	87	CCUGAAGAAGCGGGUGCCGCGGUAGCUGCCGAAUC	Domain basepair number exceed
	88	CUGAAGAAGCGGGUGCCGCGGUAGCUGCCGAAUCU	Domain basepair number exceed
	92	AGAAGCGGGUGCCGCGGUAGCUGCCGAAUCUUCUA	Domain basepair number exceed
	93	GAAGCGGGUGCCGCGGUAGCUGCCGAAUCUUCUAC	Domain basepair number exceed
	95	AGCGGGUGCCGCGGUAGCUGCCGAAUCUUCUACUG	Domain basepair number exceed
	96	GCGGGUGCCGCGGUAGCUGCCGAAUCUUCUACUGG	Domain basepair number exceed
	98	GGGUGCCGCGGUAGCUGCCGAAUCUUCUACUGGUA	Unpreferred structure (not blocking hairpin / stop codon exist)
	99	GGUGCCGCGGUAGCUGCCGAAUCUUCUACUGGUAC	Domain basepair number exceed
	100	GUGCCGCGGUAGCUGCCGAAUCUUCUACUGGUACA	Domain basepair number exceed
	101	UGCCGCGGUAGCUGCCGAAUCUUCUACUGGUACAU	Unpreferred structure (not blocking hairpin / stop codon exist)
	102	GCCGCGGUAGCUGCCGAAUCUUCUACUGGUACAUG	Domain basepair number exceed
	103	CCGCGGUAGCUGCCGAAUCUUCUACUGGUACAUGG	Domain basepair number exceed
	104	CGCGGUAGCUGCCGAAUCUUCUACUGGUACAUGGA	Unpreferred structure (not blocking hairpin / stop codon exist)
	105	GCGGUAGCUGCCGAAUCUUCUACUGGUACAUGGAC	Domain basepair number exceed
	106	CGGUAGCUGCCGAAUCUUCUACUGGUACAUGGACA	Domain basepair number exceed
	107	GGUAGCUGCCGAAUCUUCUACUGGUACAUGGACAA	Domain basepair number exceed
	108	GUAGCUGCCGAAUCUUCUACUGGUACAUGGACAAC	Domain basepair number exceed
	109	UAGCUGCCGAAUCUUCUACUGGUACAUGGACAACC	Domain basepair number exceed
	110	AGCUGCCGAAUCUUCUACUGGUACAUGGACAACCG	Domain basepair number exceed
	111	GCUGCCGAAUCUUCUACUGGUACAUGGACAACCGU	Domain basepair number exceed
	112	CUGCCGAAUCUUCUACUGGUACAUGGACAACCGUU	Domain basepair number exceed
	113	UGCCGAAUCUUCUACUGGUACAUGGACAACCGUUU	Domain basepair number exceed
	114	GCCGAAUCUUCUACUGGUACAUGGACAACCGUUUG	Domain basepair number exceed
	115	CCGAAUCUUCUACUGGUACAUGGACAACCGUUUGG	Domain basepair number exceed
	116	CGAAUCUUCUACUGGUACAUGGACAACCGUUUGGA	Domain basepair number exceed
	117	GAAUCUUCUACUGGUACAUGGACAACCGUUUGGAC	Domain basepair number exceed
	119	AUCUUCUACUGGUACAUGGACAACCGUUUGGACCG	Domain basepair number exceed
	120	UCUUCUACUGGUACAUGGACAACCGUUUGGACCGA	Domain basepair number exceed
	121	CUUCUACUGGUACAUGGACAACCGUUUGGACCGAU	Domain basepair number exceed
	122	UUCUACUGGUACAUGGACAACCGUUUGGACCGAUG	Domain basepair number exceed
	123	UCUACUGGUACAUGGACAACCGUUUGGACCGAUGG	Domain basepair number exceed
	124	CUACUGGUACAUGGACAACCGUUUGGACCGAUGGG	Domain basepair number exceed
	125	UACUGGUACAUGGACAACCGUUUGGACCGAUGGGC	Domain basepair number exceed
	126	ACUGGUACAUGGACAACCGUUUGGACCGAUGGGCU	Domain basepair number exceed
	127	CUGGUACAUGGACAACCGUUUGGACCGAUGGGCUU	Domain basepair number exceed
	128	UGGUACAUGGACAACCGUUUGGACCGAUGGGCUUA	Domain basepair number exceed
	129	GGUACAUGGACAACCGUUUGGACCGAUGGGCUUAC	Domain basepair number exceed
	130	GUACAUGGACAACCGUUUGGACCGAUGGGCUUACC	Domain basepair number exceed
	131	UACAUGGACAACCGUUUGGACCGAUGGGCUUACCA	Domain basepair number exceed
	132	ACAUGGACAACCGUUUGGACCGAUGGGCUUACCAG	Domain basepair number exceed
	133	CAUGGACAACCGUUUGGACCGAUGGGCUUACCAGU	Domain basepair number exceed
	134	AUGGACAACCGUUUGGACCGAUGGGCUUACCAGUC	Unpreferred structure (not blocking hairpin / stop codon exist)
	135	UGGACAACCGUUUGGACCGAUGGGCUUACCAGUCU	Domain basepair number exceed
	136	GGACAACCGUUUGGACCGAUGGGCUUACCAGUCUU	Domain basepair number exceed
	137	GACAACCGUUUGGACCGAUGGGCUUACCAGUCUUG	Unpreferred structure (not blocking hairpin / stop codon exist)
	138	ACAACCGUUUGGACCGAUGGGCUUACCAGUCUUGA	Domain basepair number exceed
	139	CAACCGUUUGGACCGAUGGGCUUACCAGUCUUGAU	Domain basepair number exceed
	140	AACCGUUUGGACCGAUGGGCUUACCAGUCUUGAUC	Unpreferred structure (not blocking hairpin / stop codon exist)
	141	ACCGUUUGGACCGAUGGGCUUACCAGUCUUGAUCG	Domain basepair number exceed
	142	CCGUUUGGACCGAUGGGCUUACCAGUCUUGAUCGU	Domain basepair number exceed
	144	GUUUGGACCGAUGGGCUUACCAGUCUUGAUCGUUA	Unpreferred structure (not blocking hairpin / stop codon exist)
	146	UUGGACCGAUGGGCUUACCAGUCUUGAUCGUUACA	Domain basepair number exceed
	147	UGGACCGAUGGGCUUACCAGUCUUGAUCGUUACAA	Unpreferred structure (not blocking hairpin / stop codon exist)
	148	GGACCGAUGGGCUUACCAGUCUUGAUCGUUACAAA	Domain basepair number exceed
	149	GACCGAUGGGCUUACCAGUCUUGAUCGUUACAAAG	Domain basepair number exceed
	150	ACCGAUGGGCUUACCAGUCUUGAUCGUUACAAAGG	Unpreferred structure (not blocking hairpin / stop codon exist)
	151	CCGAUGGGCUUACCAGUCUUGAUCGUUACAAAGGA	Domain basepair number exceed
	152	CGAUGGGCUUACCAGUCUUGAUCGUUACAAAGGAC	Domain basepair number exceed
	153	GAUGGGCUUACCAGUCUUGAUCGUUACAAAGGACG	Unpreferred structure (not blocking hairpin / stop codon exist)
	154	AUGGGCUUACCAGUCUUGAUCGUUACAAAGGACGA	Domain basepair number exceed
	155	UGGGCUUACCAGUCUUGAUCGUUACAAAGGACGAU	Domain basepair number exceed
	156	GGGCUUACCAGUCUUGAUCGUUACAAAGGACGAUG	Unpreferred structure (not blocking hairpin / stop codon exist)
	157	GGCUUACCAGUCUUGAUCGUUACAAAGGACGAUGC	Domain basepair number exceed
	158	GCUUACCAGUCUUGAUCGUUACAAAGGACGAUGCU	Domain basepair number exceed
	159	CUUACCAGUCUUGAUCGUUACAAAGGACGAUGCUA	Domain basepair number exceed
	160	UUACCAGUCUUGAUCGUUACAAAGGACGAUGCUAC	Domain basepair number exceed
	161	UACCAGUCUUGAUCGUUACAAAGGACGAUGCUACA	Domain basepair number exceed
	162	ACCAGUCUUGAUCGUUACAAAGGACGAUGCUACAA	Domain basepair number exceed
	163	CCAGUCUUGAUCGUUACAAAGGACGAUGCUACAAC	Domain basepair number exceed
	164	CAGUCUUGAUCGUUACAAAGGACGAUGCUACAACA	Domain basepair number exceed
	165	AGUCUUGAUCGUUACAAAGGACGAUGCUACAACAU	Unpreferred structure (not blocking hairpin / stop codon exist)
	166	GUCUUGAUCGUUACAAAGGACGAUGCUACAACAUC	Domain basepair number exceed
	167	UCUUGAUCGUUACAAAGGACGAUGCUACAACAUCG	Domain basepair number exceed
	168	CUUGAUCGUUACAAAGGACGAUGCUACAACAUCGA	Unpreferred structure (not blocking hairpin / stop codon exist)
	169	UUGAUCGUUACAAAGGACGAUGCUACAACAUCGAG	Domain basepair number exceed
	170	UGAUCGUUACAAAGGACGAUGCUACAACAUCGAGC	Domain basepair number exceed
	171	GAUCGUUACAAAGGACGAUGCUACAACAUCGAGCC	Unpreferred structure (not blocking hairpin / stop codon exist)
	172	AUCGUUACAAAGGACGAUGCUACAACAUCGAGCCC	Domain basepair number exceed
	173	UCGUUACAAAGGACGAUGCUACAACAUCGAGCCCG	Domain basepair number exceed
	174	CGUUACAAAGGACGAUGCUACAACAUCGAGCCCGU	Domain basepair number exceed
	175	GUUACAAAGGACGAUGCUACAACAUCGAGCCCGUU	Domain basepair number exceed
	176	UUACAAAGGACGAUGCUACAACAUCGAGCCCGUUG	Domain basepair number exceed
	177	UACAAAGGACGAUGCUACAACAUCGAGCCCGUUGC	Domain basepair number exceed
	178	ACAAAGGACGAUGCUACAACAUCGAGCCCGUUGCU	Domain basepair number exceed
	179	CAAAGGACGAUGCUACAACAUCGAGCCCGUUGCUG	Domain basepair number exceed
	180	AAAGGACGAUGCUACAACAUCGAGCCCGUUGCUGG	Domain basepair number exceed
	181	AAGGACGAUGCUACAACAUCGAGCCCGUUGCUGGA	Domain basepair number exceed
	182	AGGACGAUGCUACAACAUCGAGCCCGUUGCUGGAG	Domain basepair number exceed
	183	GGACGAUGCUACAACAUCGAGCCCGUUGCUGGAGA	Domain basepair number exceed
	184	GACGAUGCUACAACAUCGAGCCCGUUGCUGGAGAA	Domain basepair number exceed
	185	ACGAUGCUACAACAUCGAGCCCGUUGCUGGAGAAG	Domain basepair number exceed
	186	CGAUGCUACAACAUCGAGCCCGUUGCUGGAGAAGA	Domain basepair number exceed
	187	GAUGCUACAACAUCGAGCCCGUUGCUGGAGAAGAG	Domain basepair number exceed
	189	UGCUACAACAUCGAGCCCGUUGCUGGAGAAGAGAA	Domain basepair number exceed
	190	GCUACAACAUCGAGCCCGUUGCUGGAGAAGAGAAU	Domain basepair number exceed
	191	CUACAACAUCGAGCCCGUUGCUGGAGAAGAGAAUC	Domain basepair number exceed
	192	UACAACAUCGAGCCCGUUGCUGGAGAAGAGAAUCA	Domain basepair number exceed
	193	ACAACAUCGAGCCCGUUGCUGGAGAAGAGAAUCAA	Domain basepair number exceed
	194	CAACAUCGAGCCCGUUGCUGGAGAAGAGAAUCAAU	Domain basepair number exceed
	195	AACAUCGAGCCCGUUGCUGGAGAAGAGAAUCAAUA	Domain basepair number exceed
	196	ACAUCGAGCCCGUUGCUGGAGAAGAGAAUCAAUAU	Domain basepair number exceed
	197	CAUCGAGCCCGUUGCUGGAGAAGAGAAUCAAUAUA	Domain basepair number exceed
	198	AUCGAGCCCGUUGCUGGAGAAGAGAAUCAAUAUAU	Unpreferred structure (not blocking hairpin / stop codon exist)
	199	UCGAGCCCGUUGCUGGAGAAGAGAAUCAAUAUAUU	Domain basepair number exceed
	200	CGAGCCCGUUGCUGGAGAAGAGAAUCAAUAUAUUG	Domain basepair number exceed
	201	GAGCCCGUUGCUGGAGAAGAGAAUCAAUAUAUUGC	Unpreferred structure (not blocking hairpin / stop codon exist)
	202	AGCCCGUUGCUGGAGAAGAGAAUCAAUAUAUUGCU	Domain basepair number exceed
	203	GCCCGUUGCUGGAGAAGAGAAUCAAUAUAUUGCUU	Domain basepair number exceed
	204	CCCGUUGCUGGAGAAGAGAAUCAAUAUAUUGCUUA	Unpreferred structure (not blocking hairpin / stop codon exist)
	209	UGCUGGAGAAGAGAAUCAAUAUAUUGCUUAUGUAG	Domain basepair number exceed
	210	GCUGGAGAAGAGAAUCAAUAUAUUGCUUAUGUAGC	Unpreferred structure (not blocking hairpin / stop codon exist)
	211	CUGGAGAAGAGAAUCAAUAUAUUGCUUAUGUAGCU	Unpreferred structure (not blocking hairpin / stop codon exist)
	212	UGGAGAAGAGAAUCAAUAUAUUGCUUAUGUAGCUU	Domain basepair number exceed
	213	GGAGAAGAGAAUCAAUAUAUUGCUUAUGUAGCUUA	Unpreferred structure (not blocking hairpin / stop codon exist)
	214	GAGAAGAGAAUCAAUAUAUUGCUUAUGUAGCUUAU	Domain basepair number exceed
	215	AGAAGAGAAUCAAUAUAUUGCUUAUGUAGCUUAUC	Unpreferred structure (not blocking hairpin / stop codon exist)
	216	GAAGAGAAUCAAUAUAUUGCUUAUGUAGCUUAUCC	Unpreferred structure (not blocking hairpin / stop codon exist)
	217	AAGAGAAUCAAUAUAUUGCUUAUGUAGCUUAUCCC	Domain basepair number exceed
	218	AGAGAAUCAAUAUAUUGCUUAUGUAGCUUAUCCCU	Unpreferred structure (not blocking hairpin / stop codon exist)
	219	GAGAAUCAAUAUAUUGCUUAUGUAGCUUAUCCCUU	Unpreferred structure (not blocking hairpin / stop codon exist)
	220	AGAAUCAAUAUAUUGCUUAUGUAGCUUAUCCCUUA	Domain basepair number exceed
	221	GAAUCAAUAUAUUGCUUAUGUAGCUUAUCCCUUAG	Domain basepair number exceed
	222	AAUCAAUAUAUUGCUUAUGUAGCUUAUCCCUUAGA	Unpreferred structure (not blocking hairpin / stop codon exist)
	224	UCAAUAUAUUGCUUAUGUAGCUUAUCCCUUAGACC	Domain basepair number exceed
	225	CAAUAUAUUGCUUAUGUAGCUUAUCCCUUAGACCU	Unpreferred structure (not blocking hairpin / stop codon exist)
	226	AAUAUAUUGCUUAUGUAGCUUAUCCCUUAGACCUU	Unpreferred structure (not blocking hairpin / stop codon exist)
	227	AUAUAUUGCUUAUGUAGCUUAUCCCUUAGACCUUU	Unpreferred structure (not blocking hairpin / stop codon exist)
	228	UAUAUUGCUUAUGUAGCUUAUCCCUUAGACCUUUU	Domain basepair number exceed
	229	AUAUUGCUUAUGUAGCUUAUCCCUUAGACCUUUUU	Unpreferred structure (not blocking hairpin / stop codon exist)
	230	UAUUGCUUAUGUAGCUUAUCCCUUAGACCUUUUUG	Unpreferred structure (not blocking hairpin / stop codon exist)
	231	AUUGCUUAUGUAGCUUAUCCCUUAGACCUUUUUGA	Unpreferred structure (consecutive A/G/C/T)
	232	UUGCUUAUGUAGCUUAUCCCUUAGACCUUUUUGAA	Unpreferred structure (not blocking hairpin / stop codon exist)
	233	UGCUUAUGUAGCUUAUCCCUUAGACCUUUUUGAAG	Unpreferred structure (consecutive A/G/C/T)
	234	GCUUAUGUAGCUUAUCCCUUAGACCUUUUUGAAGA	Unpreferred structure (consecutive A/G/C/T)
	235	CUUAUGUAGCUUAUCCCUUAGACCUUUUUGAAGAA	Unpreferred structure (consecutive A/G/C/T)
	236	UUAUGUAGCUUAUCCCUUAGACCUUUUUGAAGAAG	Unpreferred structure (consecutive A/G/C/T)
	237	UAUGUAGCUUAUCCCUUAGACCUUUUUGAAGAAGG	Unpreferred structure (not blocking hairpin / stop codon exist)
	238	AUGUAGCUUAUCCCUUAGACCUUUUUGAAGAAGGU	Unpreferred structure (consecutive A/G/C/T)
	239	UGUAGCUUAUCCCUUAGACCUUUUUGAAGAAGGUU	Unpreferred structure (consecutive A/G/C/T)
	240	GUAGCUUAUCCCUUAGACCUUUUUGAAGAAGGUUC	Unpreferred structure (not blocking hairpin / stop codon exist)
	241	UAGCUUAUCCCUUAGACCUUUUUGAAGAAGGUUCU	Unpreferred structure (consecutive A/G/C/T)
	242	AGCUUAUCCCUUAGACCUUUUUGAAGAAGGUUCUG	Unpreferred structure (consecutive A/G/C/T)
	243	GCUUAUCCCUUAGACCUUUUUGAAGAAGGUUCUGU	Unpreferred structure (consecutive A/G/C/T)
	244	CUUAUCCCUUAGACCUUUUUGAAGAAGGUUCUGUU	Unpreferred structure (consecutive A/G/C/T)
	245	UUAUCCCUUAGACCUUUUUGAAGAAGGUUCUGUUA	Unpreferred structure (consecutive A/G/C/T)
	246	UAUCCCUUAGACCUUUUUGAAGAAGGUUCUGUUAC	Unpreferred structure (consecutive A/G/C/T)
	247	AUCCCUUAGACCUUUUUGAAGAAGGUUCUGUUACU	Unpreferred structure (consecutive A/G/C/T)
	248	UCCCUUAGACCUUUUUGAAGAAGGUUCUGUUACUA	Unpreferred structure (consecutive A/G/C/T)
	249	CCCUUAGACCUUUUUGAAGAAGGUUCUGUUACUAA	Unpreferred structure (consecutive A/G/C/T)
	250	CCUUAGACCUUUUUGAAGAAGGUUCUGUUACUAAC	Unpreferred structure (consecutive A/G/C/T)
	251	CUUAGACCUUUUUGAAGAAGGUUCUGUUACUAACA	Unpreferred structure (not blocking hairpin / stop codon exist)
	252	UUAGACCUUUUUGAAGAAGGUUCUGUUACUAACAU	Unpreferred structure (consecutive A/G/C/T)
	253	UAGACCUUUUUGAAGAAGGUUCUGUUACUAACAUG	Unpreferred structure (consecutive A/G/C/T)
	254	AGACCUUUUUGAAGAAGGUUCUGUUACUAACAUGU	Unpreferred structure (not blocking hairpin / stop codon exist)
	255	GACCUUUUUGAAGAAGGUUCUGUUACUAACAUGUU	Unpreferred structure (not blocking hairpin / stop codon exist)
	256	ACCUUUUUGAAGAAGGUUCUGUUACUAACAUGUUU	Unpreferred structure (consecutive A/G/C/T)
	257	CCUUUUUGAAGAAGGUUCUGUUACUAACAUGUUUA	Unpreferred structure (not blocking hairpin / stop codon exist)
	258	CUUUUUGAAGAAGGUUCUGUUACUAACAUGUUUAC	Unpreferred structure (not blocking hairpin / stop codon exist)
	259	UUUUUGAAGAAGGUUCUGUUACUAACAUGUUUACU	Unpreferred structure (consecutive A/G/C/T)
	260	UUUUGAAGAAGGUUCUGUUACUAACAUGUUUACUU	Unpreferred structure (not blocking hairpin / stop codon exist)
	261	UUUGAAGAAGGUUCUGUUACUAACAUGUUUACUUC	Domain basepair number exceed
	262	UUGAAGAAGGUUCUGUUACUAACAUGUUUACUUCC	Domain basepair number exceed
	263	UGAAGAAGGUUCUGUUACUAACAUGUUUACUUCCA	Unpreferred structure (not blocking hairpin / stop codon exist)
	264	GAAGAAGGUUCUGUUACUAACAUGUUUACUUCCAU	Domain basepair number exceed
	266	AGAAGGUUCUGUUACUAACAUGUUUACUUCCAUUG	Unpreferred structure (not blocking hairpin / stop codon exist)
	268	AAGGUUCUGUUACUAACAUGUUUACUUCCAUUGUA	Domain basepair number exceed
	269	AGGUUCUGUUACUAACAUGUUUACUUCCAUUGUAG	Unpreferred structure (not blocking hairpin / stop codon exist)
	270	GGUUCUGUUACUAACAUGUUUACUUCCAUUGUAGG	Domain basepair number exceed
	271	GUUCUGUUACUAACAUGUUUACUUCCAUUGUAGGU	Unpreferred structure (not blocking hairpin / stop codon exist)
	272	UUCUGUUACUAACAUGUUUACUUCCAUUGUAGGUA	Domain basepair number exceed
	273	UCUGUUACUAACAUGUUUACUUCCAUUGUAGGUAA	Domain basepair number exceed
	274	CUGUUACUAACAUGUUUACUUCCAUUGUAGGUAAU	Domain basepair number exceed
	275	UGUUACUAACAUGUUUACUUCCAUUGUAGGUAAUG	Unpreferred structure (not blocking hairpin / stop codon exist)
	276	GUUACUAACAUGUUUACUUCCAUUGUAGGUAAUGU	Domain basepair number exceed
	277	UUACUAACAUGUUUACUUCCAUUGUAGGUAAUGUA	Domain basepair number exceed
	278	UACUAACAUGUUUACUUCCAUUGUAGGUAAUGUAU	Unpreferred structure (not blocking hairpin / stop codon exist)
	279	ACUAACAUGUUUACUUCCAUUGUAGGUAAUGUAUU	Unpreferred structure (not blocking hairpin / stop codon exist)
	280	CUAACAUGUUUACUUCCAUUGUAGGUAAUGUAUUU	Unpreferred structure (not blocking hairpin / stop codon exist)
	281	UAACAUGUUUACUUCCAUUGUAGGUAAUGUAUUUG	Domain basepair number exceed
	282	AACAUGUUUACUUCCAUUGUAGGUAAUGUAUUUGG	Unpreferred structure (not blocking hairpin / stop codon exist)
	287	GUUUACUUCCAUUGUAGGUAAUGUAUUUGGGUUCA	Domain basepair number exceed
	288	UUUACUUCCAUUGUAGGUAAUGUAUUUGGGUUCAA	Domain basepair number exceed
	289	UUACUUCCAUUGUAGGUAAUGUAUUUGGGUUCAAG	Domain basepair number exceed
	290	UACUUCCAUUGUAGGUAAUGUAUUUGGGUUCAAGG	Domain basepair number exceed
	291	ACUUCCAUUGUAGGUAAUGUAUUUGGGUUCAAGGC	Domain basepair number exceed
	292	CUUCCAUUGUAGGUAAUGUAUUUGGGUUCAAGGCC	Domain basepair number exceed
	293	UUCCAUUGUAGGUAAUGUAUUUGGGUUCAAGGCCC	Unpreferred structure (not blocking hairpin / stop codon exist)
	294	UCCAUUGUAGGUAAUGUAUUUGGGUUCAAGGCCCU	Domain basepair number exceed
	295	CCAUUGUAGGUAAUGUAUUUGGGUUCAAGGCCCUG	Domain basepair number exceed
	296	CAUUGUAGGUAAUGUAUUUGGGUUCAAGGCCCUGC	Unpreferred structure (not blocking hairpin / stop codon exist)
	297	AUUGUAGGUAAUGUAUUUGGGUUCAAGGCCCUGCG	Domain basepair number exceed
	298	UUGUAGGUAAUGUAUUUGGGUUCAAGGCCCUGCGC	Domain basepair number exceed
	299	UGUAGGUAAUGUAUUUGGGUUCAAGGCCCUGCGCG	Unpreferred structure (not blocking hairpin / stop codon exist)
	300	GUAGGUAAUGUAUUUGGGUUCAAGGCCCUGCGCGC	Domain basepair number exceed
	301	UAGGUAAUGUAUUUGGGUUCAAGGCCCUGCGCGCC	Domain basepair number exceed
	302	AGGUAAUGUAUUUGGGUUCAAGGCCCUGCGCGCCC	Domain basepair number exceed
	303	GGUAAUGUAUUUGGGUUCAAGGCCCUGCGCGCCCU	Domain basepair number exceed
	304	GUAAUGUAUUUGGGUUCAAGGCCCUGCGCGCCCUA	Domain basepair number exceed
	305	UAAUGUAUUUGGGUUCAAGGCCCUGCGCGCCCUAC	Domain basepair number exceed
	306	AAUGUAUUUGGGUUCAAGGCCCUGCGCGCCCUACG	Domain basepair number exceed
	307	AUGUAUUUGGGUUCAAGGCCCUGCGCGCCCUACGU	Domain basepair number exceed
	308	UGUAUUUGGGUUCAAGGCCCUGCGCGCCCUACGUC	Domain basepair number exceed
	309	GUAUUUGGGUUCAAGGCCCUGCGCGCCCUACGUCU	Domain basepair number exceed
	310	UAUUUGGGUUCAAGGCCCUGCGCGCCCUACGUCUG	Unpreferred structure (not blocking hairpin / stop codon exist)
	311	AUUUGGGUUCAAGGCCCUGCGCGCCCUACGUCUGG	Domain basepair number exceed
	312	UUUGGGUUCAAGGCCCUGCGCGCCCUACGUCUGGA	Domain basepair number exceed
	313	UUGGGUUCAAGGCCCUGCGCGCCCUACGUCUGGAA	Unpreferred structure (not blocking hairpin / stop codon exist)
	314	UGGGUUCAAGGCCCUGCGCGCCCUACGUCUGGAAG	Domain basepair number exceed
	315	GGGUUCAAGGCCCUGCGCGCCCUACGUCUGGAAGA	Domain basepair number exceed
	316	GGUUCAAGGCCCUGCGCGCCCUACGUCUGGAAGAU	Unpreferred structure (not blocking hairpin / stop codon exist)
	317	GUUCAAGGCCCUGCGCGCCCUACGUCUGGAAGAUU	Domain basepair number exceed
	318	UUCAAGGCCCUGCGCGCCCUACGUCUGGAAGAUUU	Domain basepair number exceed
	319	UCAAGGCCCUGCGCGCCCUACGUCUGGAAGAUUUG	Domain basepair number exceed
	320	CAAGGCCCUGCGCGCCCUACGUCUGGAAGAUUUGC	Domain basepair number exceed
	321	AAGGCCCUGCGCGCCCUACGUCUGGAAGAUUUGCG	Domain basepair number exceed
	322	AGGCCCUGCGCGCCCUACGUCUGGAAGAUUUGCGA	Domain basepair number exceed
	323	GGCCCUGCGCGCCCUACGUCUGGAAGAUUUGCGAA	Domain basepair number exceed
	324	GCCCUGCGCGCCCUACGUCUGGAAGAUUUGCGAAU	Domain basepair number exceed
	325	CCCUGCGCGCCCUACGUCUGGAAGAUUUGCGAAUC	Domain basepair number exceed
	328	UGCGCGCCCUACGUCUGGAAGAUUUGCGAAUCCCU	Domain basepair number exceed
	329	GCGCGCCCUACGUCUGGAAGAUUUGCGAAUCCCUA	Domain basepair number exceed
	330	CGCGCCCUACGUCUGGAAGAUUUGCGAAUCCCUAC	Domain basepair number exceed
	331	GCGCCCUACGUCUGGAAGAUUUGCGAAUCCCUACU	Domain basepair number exceed
	332	CGCCCUACGUCUGGAAGAUUUGCGAAUCCCUACUU	Domain basepair number exceed
	333	GCCCUACGUCUGGAAGAUUUGCGAAUCCCUACUUC	Domain basepair number exceed
	334	CCCUACGUCUGGAAGAUUUGCGAAUCCCUACUUCU	Domain basepair number exceed
	335	CCUACGUCUGGAAGAUUUGCGAAUCCCUACUUCUU	Unpreferred structure (not blocking hairpin / stop codon exist)
	336	CUACGUCUGGAAGAUUUGCGAAUCCCUACUUCUUA	Domain basepair number exceed
	338	ACGUCUGGAAGAUUUGCGAAUCCCUACUUCUUAUA	Unpreferred structure (not blocking hairpin / stop codon exist)
	341	UCUGGAAGAUUUGCGAAUCCCUACUUCUUAUAUUA	Unpreferred structure (not blocking hairpin / stop codon exist)
	342	CUGGAAGAUUUGCGAAUCCCUACUUCUUAUAUUAA	Unpreferred structure (not blocking hairpin / stop codon exist)
	345	GAAGAUUUGCGAAUCCCUACUUCUUAUAUUAAAAC	Unpreferred structure (not blocking hairpin / stop codon exist)
	347	AGAUUUGCGAAUCCCUACUUCUUAUAUUAAAACUU	Unpreferred structure (not blocking hairpin / stop codon exist)
	348	GAUUUGCGAAUCCCUACUUCUUAUAUUAAAACUUU	Unpreferred structure (not blocking hairpin / stop codon exist)
	350	UUUGCGAAUCCCUACUUCUUAUAUUAAAACUUUCC	Unpreferred structure (not blocking hairpin / stop codon exist)
	351	UUGCGAAUCCCUACUUCUUAUAUUAAAACUUUCCA	Unpreferred structure (not blocking hairpin / stop codon exist)
	352	UGCGAAUCCCUACUUCUUAUAUUAAAACUUUCCAA	Domain basepair number exceed
	353	GCGAAUCCCUACUUCUUAUAUUAAAACUUUCCAAG	Unpreferred structure (not blocking hairpin / stop codon exist)
	355	GAAUCCCUACUUCUUAUAUUAAAACUUUCCAAGGU	Domain basepair number exceed
	356	AAUCCCUACUUCUUAUAUUAAAACUUUCCAAGGUC	Domain basepair number exceed
	357	AUCCCUACUUCUUAUAUUAAAACUUUCCAAGGUCC	Domain basepair number exceed
	358	UCCCUACUUCUUAUAUUAAAACUUUCCAAGGUCCG	Domain basepair number exceed
	359	CCCUACUUCUUAUAUUAAAACUUUCCAAGGUCCGC	Domain basepair number exceed
	360	CCUACUUCUUAUAUUAAAACUUUCCAAGGUCCGCC	Domain basepair number exceed
	361	CUACUUCUUAUAUUAAAACUUUCCAAGGUCCGCCU	Domain basepair number exceed
	362	UACUUCUUAUAUUAAAACUUUCCAAGGUCCGCCUC	Domain basepair number exceed
	363	ACUUCUUAUAUUAAAACUUUCCAAGGUCCGCCUCA	Domain basepair number exceed
	364	CUUCUUAUAUUAAAACUUUCCAAGGUCCGCCUCAC	Domain basepair number exceed
	365	UUCUUAUAUUAAAACUUUCCAAGGUCCGCCUCACG	Domain basepair number exceed
	366	UCUUAUAUUAAAACUUUCCAAGGUCCGCCUCACGG	Domain basepair number exceed
	367	CUUAUAUUAAAACUUUCCAAGGUCCGCCUCACGGU	Domain basepair number exceed
	368	UUAUAUUAAAACUUUCCAAGGUCCGCCUCACGGUA	Domain basepair number exceed
	369	UAUAUUAAAACUUUCCAAGGUCCGCCUCACGGUAU	Unpreferred structure (not blocking hairpin / stop codon exist)
	370	AUAUUAAAACUUUCCAAGGUCCGCCUCACGGUAUC	Domain basepair number exceed
	371	UAUUAAAACUUUCCAAGGUCCGCCUCACGGUAUCC	Unpreferred structure (not blocking hairpin / stop codon exist)
	372	AUUAAAACUUUCCAAGGUCCGCCUCACGGUAUCCA	Unpreferred structure (not blocking hairpin / stop codon exist)
	373	UUAAAACUUUCCAAGGUCCGCCUCACGGUAUCCAA	Domain basepair number exceed
	374	UAAAACUUUCCAAGGUCCGCCUCACGGUAUCCAAG	Domain basepair number exceed
	375	AAAACUUUCCAAGGUCCGCCUCACGGUAUCCAAGU	Unpreferred structure (not blocking hairpin / stop codon exist)
	376	AAACUUUCCAAGGUCCGCCUCACGGUAUCCAAGUU	Domain basepair number exceed
	377	AACUUUCCAAGGUCCGCCUCACGGUAUCCAAGUUG	Domain basepair number exceed
	378	ACUUUCCAAGGUCCGCCUCACGGUAUCCAAGUUGA	Domain basepair number exceed
	379	CUUUCCAAGGUCCGCCUCACGGUAUCCAAGUUGAA	Domain basepair number exceed
	380	UUUCCAAGGUCCGCCUCACGGUAUCCAAGUUGAAA	Domain basepair number exceed
	381	UUCCAAGGUCCGCCUCACGGUAUCCAAGUUGAAAG	Domain basepair number exceed
	382	UCCAAGGUCCGCCUCACGGUAUCCAAGUUGAAAGA	Domain basepair number exceed
	383	CCAAGGUCCGCCUCACGGUAUCCAAGUUGAAAGAG	Domain basepair number exceed
	384	CAAGGUCCGCCUCACGGUAUCCAAGUUGAAAGAGA	Unpreferred structure (not blocking hairpin / stop codon exist)
	385	AAGGUCCGCCUCACGGUAUCCAAGUUGAAAGAGAU	Domain basepair number exceed
	386	AGGUCCGCCUCACGGUAUCCAAGUUGAAAGAGAUA	Domain basepair number exceed
	387	GGUCCGCCUCACGGUAUCCAAGUUGAAAGAGAUAA	Unpreferred structure (not blocking hairpin / stop codon exist)
	388	GUCCGCCUCACGGUAUCCAAGUUGAAAGAGAUAAA	Domain basepair number exceed
	389	UCCGCCUCACGGUAUCCAAGUUGAAAGAGAUAAAU	Domain basepair number exceed
	390	CCGCCUCACGGUAUCCAAGUUGAAAGAGAUAAAUU	Domain basepair number exceed
	391	CGCCUCACGGUAUCCAAGUUGAAAGAGAUAAAUUA	Domain basepair number exceed

## Sheet: Table S4 DmTrnL-UAA
Supplementary Table S4. Toehold switches estimated by the CUHK pipeline for the Dalbergia maritima gene TrnL-UAA.
			Switch Sequence		Trigger Sequence		Minimum Free Energy (MFE)							MFE structure						Number of paired base			Efficacy
Switch Number	Location	Region of detection	RNA Sequence	DNA Sequence	RNA Sequence	DNA Sequence	RBS-Linker	Switch	Trigger	Trigger-Switch Dimer	Switch-Switch Dimer	Trigger-Trigger Dimer	MFE Difference	RBS-Linker	Switch	Trigger	Trigger-Switch Dimer	Switch-Switch Dimer	Trigger-Trigger Dimer	Toehold Domain	RBS Domain in Trigger-Switch Dimer	Rare Codon Count	Efficacy Score
1	215	UUUCAAUUGAUUAAUGAAGACUCCCAAUUUCUAUU	GGGAAUAGAAAUUGGGAGUCUUCAUUAAUCAAUUGAAAUAUGGACTTTAGAACAGAGGAGATAAAGATGAUAUUUAUGUUGAUUAAUAACCUGGCGGCAGCGCAAAAG	TAATACGACTCACTATAGGGAATAGAAATTGGGAGTCTTCATTAATCAATTGAAATATGGACTTTAGAACAGAGGAGATAAAGATGATATTTATGTTGATTAATAACCTGGCGGCAGCGCAAAAG	GGGUUUCAAUUGAUUAAUGAAGACUCCCAAUUUCUAUUUGUGAAUCGUCAUCUCACAAUUGAAAGAUGUGAAUCAAAUCAAUUCCAAGUUGAAGAAAGAAUUGAAUAUUCACUGAUCAAAUCA	TAATACGACTCACTATAGGGTTTCAATTGATTAATGAAGACTCCCAATTTCTATTTGTGAATCGTCATCTCACAATTGAAAGATGTGAATCAAATCAATTCCAAGTTGAAGAAAGAATTGAATATTCACTGATCAAATCA	-5.7	-18.2	-23.3	-74	-45.7	-52.6	32.5	......((((.....))))((.(((((.......))))).)).............(((....))).....	.......................((((((((((..((((((.(.(((((............))))).).))))))..))))))))))......(((....))).....	...(((((((((....((((.((.((.(((.......))).)).)).))))....)))))))))(((((((((....(((((((.............)))))))..))))))..)))......	(((((((((((((((((((((((((((((((((((((((((((.........))))..((((.....((((((....(((((((.............)))))))..))))))...))))......))))))))))))))))))))))))))))))))))))).....((((.....))))((.(((((.......))))).)).........))..(((....))).....	(((...........((((.((((((((((((((..((((((.(.(((((............))))).).))))))..))))))))))..(((.(((....))).....)))...........)))).))))((((((((((..((((((.(.(((((............))))).).))))))..))))))))))..))).(((....))).....	...(((((((((....((((.((.((.(((.......))).)).)).))))....)))))))))(((((((((....(((((((....((.((....(((((((..((((((..(((.........(((((((((....((((.((.((.(((.......))).)).)).))))....))))))))))))))))))....)))))))....)).))....)))))))..))))))..)))......	0	15	0	115.594
2	221	UUGAUUAAUGAAGACUCCCAAUUUCUAUUUGUGAA	GGGUUCACAAAUAGAAAUUGGGAGUCUUCAUUAAUCAAUAUGGACTTTAGAACAGAGGAGATAAAGATGAUAUUGAUGAAUGAAGACAACCUGGCGGCAGCGCAAAAG	TAATACGACTCACTATAGGGTTCACAAATAGAAATTGGGAGTCTTCATTAATCAATATGGACTTTAGAACAGAGGAGATAAAGATGATATTGATGAATGAAGACAACCTGGCGGCAGCGCAAAAG	GGGUUGAUUAAUGAAGACUCCCAAUUUCUAUUUGUGAAUCGUCAUCUCACAAUUGAAAGAUGUGAAUCAAAUCAAUUCCAAGUUGAAGAAAGAAUUGAAUAUUCACUGAUCAAAUCAUUCAAU	TAATACGACTCACTATAGGGTTGATTAATGAAGACTCCCAATTTCTATTTGTGAATCGTCATCTCACAATTGAAAGATGTGAATCAAATCAATTCCAAGTTGAAGAAAGAATTGAATATTCACTGATCAAATCATTCAAT	-5	-29.3	-20.2	-82.4	-62.6	-51.6	32.9	..((..(((((...((.....((((.......))))..))..))))).)).....(((....))).....	...................((..(((((((((.((((((((.(.(((((............))))).).)))))))).)))))))))..))..(((....))).....	((.(((((((.((((...((....(((((.....(((.(((.(((((..(....)..)))))))).)))..((((((...))))))))))).....))...)))).))))))).)).......	((((((..((((((((((((((((((((((((((((((((...........((((((.(((((((((....(((((((.............)))))))..)))))).......))).)))))).))))))))))))))))))))))))))))))))((((((((.(.(((((............))))).).)))))))).........)))))).(((....))).....	...................((..(((((((((.((((((((.(.(((((............(((((.(.((((((((.(((((((((..((..(((....)))........................))..))))))))).)))))))).).)))))............))))).).)))))))).)))))))))..))..(((....))).....	((.(((((((.((((...((....(((((.....(((.(((.(((((..((((((..((((((((.(((..((((((...))))))(((((.....((...((((.(((((((.((.......)).))))))).))))...))....))))).....))).))).)))))..))))))..)))))))).)))..((((((...))))))))))).....))...)))).))))))).)).......	1	13	0	110.619
3	317	UAUUCACUGAUCAAAUCAUUCAAUUCACUCCAUCA	GGGUGAUGGAGUGAAUUGAAUGAUUUGAUCAGUGAAUAUAUGGACTTTAGAACAGAGGAGATAAAGATGAUAUAUAUGCUGAUCAAAAACCUGGCGGCAGCGCAAAAG	TAATACGACTCACTATAGGGTGATGGAGTGAATTGAATGATTTGATCAGTGAATATATGGACTTTAGAACAGAGGAGATAAAGATGATATATATGCTGATCAAAAACCTGGCGGCAGCGCAAAAG	GGGUAUUCACUGAUCAAAUCAUUCAAUUCACUCCAUCAUAGUCUGAUAGAUCUUUUGAAGAACUGAUUAAUCGGACGAGAAUAAAGAGAGAGUCCCAUUCUACAUGUCAAUACUGACAACAAU	TAATACGACTCACTATAGGGTATTCACTGATCAAATCATTCAATTCACTCCATCATAGTCTGATAGATCTTTTGAAGAACTGATTAATCGGACGAGAATAAAGAGAGAGTCCCATTCTACATGTCAATACTGACAACAAT	-7.7	-22.8	-22.9	-86.4	-52.6	-52.8	40.7	(((.(.(((((............))))).).)))....(((((.(((......)))))))).........	.......................(((((((((((.((((((.(.(((((............))))).).)))))).)))))))))))......(((....))).....	(((.((((..((((...)))).........(((.......(((((((.((((..((....))..)))).))))))).........))).)))))))........(((((....))))).....	(.((..(((((((((((((((((((((((((((((((((.(((((((.((((..((....))..)))).))))))).(((((...((.....))..)))))...(((((....))))).......)))))))))))))))))))))))))))))))))((((((.(.(((((............))))).).)))))).(((((.(((......)))))))))).).....	((((...................(((((((((((.((((((.(.(((((............))))).).)))))).))))))))))).((((.(((....))).....))))...................(((((((((((.((((((.(.(((((............))))).).)))))).))))))))))).)))).(((....))).....	(((.((((..((((((..............(((.......(((((((.((((..((....))..)))).))))))).........))).(((((((........(((((....))))).....))).))))..))))))..............(((.......(((((((.((((..((....))..)))).))))))).........))).)))))))........(((((....))))).....	0	13	0	110.552
4	230	GAAGACUCCCAAUUUCUAUUUGUGAAUCGUCAUCU	GGGAGAUGACGAUUCACAAAUAGAAAUUGGGAGUCUUCAUAGGACTTTAGAACAGAGGAGATAAAGATGUAUGAAAUGUCCCAAUUUAACCUGGCGGCAGCGCAAAAG	TAATACGACTCACTATAGGGAGATGACGATTCACAAATAGAAATTGGGAGTCTTCATAGGACTTTAGAACAGAGGAGATAAAGATGTATGAAATGTCCCAATTTAACCTGGCGGCAGCGCAAAAG	GGGAAGACUCCCAAUUUCUAUUUGUGAAUCGUCAUCUCACAAUUGAAAGAUGUGAAUCAAAUCAAUUCCAAGUUGAAGAAAGAAUUGAAUAUUCACUGAUCAAAUCAUUCAAUUCACUCCAU	TAATACGACTCACTATAGGGAAGACTCCCAATTTCTATTTGTGAATCGTCATCTCACAATTGAAAGATGTGAATCAAATCAATTCCAAGTTGAAGAAAGAATTGAATATTCACTGATCAAATCATTCAATTCACTCCAT	-8.9	-23.2	-21.9	-88	-51.5	-54.8	42.9	...(((((((...(((.............)))...))).))))............(((....))).....	.......................(((((((((...((((((.(.(((((............))))).).))))))...)))))))))......(((....))).....	((((....))))..........(((((.........)))))((((((.(((((((((....(((((((.............)))))))..)))))).......))).)))))).........	((((((((((((((((((((((((((((((((((((((..(((((((.(((((((((....(((((((.............)))))))..)))))).......))).)))))))..........))))))))))))))))))))))))))))))))))(((((.(.(((((............))))).).)))))....))))...........(((....))).....	.......................(((((((((...((((((.(.(((((............))))).).))))))...)))))))))...(((.((.(((...............................(((((((((...((((((.(.(((((............))))).).))))))...)))))))))...))).)).)))........	((((....))))..(((((.....(((.(((.(((((..((((((..((((((((.(((..((((((...))))))((((((((((((((................))))))))).......((((....))))..))))).....))).))).)))))..))))))..)))))))).)))..((((((...)))))))))))(((((((((................))))))))).......	0	13	0	103.143
5	311	AUUGAAUAUUCACUGAUCAAAUCAUUCAAUUCACU	GGGAGUGAAUUGAAUGAUUUGAUCAGUGAAUAUUCAAUAUAGGACTTTAGAACAGAGGAGATAAAGATGUAUAUUAUGUAUUCACUGAACCUGGCGGCAGCGCAAAAG	TAATACGACTCACTATAGGGAGTGAATTGAATGATTTGATCAGTGAATATTCAATATAGGACTTTAGAACAGAGGAGATAAAGATGTATATTATGTATTCACTGAACCTGGCGGCAGCGCAAAAG	GGGAUUGAAUAUUCACUGAUCAAAUCAUUCAAUUCACUCCAUCAUAGUCUGAUAGAUCUUUUGAAGAACUGAUUAAUCGGACGAGAAUAAAGAGAGAGUCCCAUUCUACAUGUCAAUACUGAC	TAATACGACTCACTATAGGGATTGAATATTCACTGATCAAATCATTCAATTCACTCCATCATAGTCTGATAGATCTTTTGAAGAACTGATTAATCGGACGAGAATAAAGAGAGAGTCCCATTCTACATGTCAATACTGAC	-7.5	-23.5	-21.7	-82.3	-52.6	-54.2	37.1	.((((..(((((....(((.(.((((.........)))).).))).)))))))))(((....))).....	......................(((((((((((..((((((.(.(((((............))))).).))))))..))))))))))).....(((....))).....	.(((((((((................)))))))))((((..((...(((((((.((((..((....))..)))).))))))).........))..))))............((((....))))	...(((((((((((((((((((((((((((((((((((((......(((((((.((((..((....))..)))).))))))).(((((...((.....))..)))))....((((....)))).))))))))))))))))))))))))))))))))))))).((((..(((((....(((.(.((((.........)))).).))).)))))))))(((....))).....	(((......((((((.(((((((((((((((((..((((((.(.(((((............))))).).))))))..))))))))))..(((.(((....))).....))).....))))))).))))))(((((((((((..((((((.(.(((((............))))).).))))))..))))))))))).))).(((....))).....	(((((((((((((((.((((...))))......((.(((.......(((((((.((((..((....))..)))).))))))).........))).))(((((.........((((....))))))))))))))))))).((((...))))......((.(((.......(((((((.((((..((....))..)))).))))))).........))).))))))).........((((....))))	0	14	0	99.1825
6	299	GUUGAAGAAAGAAUUGAAUAUUCACUGAUCAAAUC	GGGAUUUGAUCAGUGAAUAUUCAAUUCUUUCUUCAACAUAGGACTTTAGAACAGAGGAGATAAAGATGUAUGUUAUGGAAAGAAUUAACCUGGCGGCAGCGCAAAAG	TAATACGACTCACTATAGGGATTTGATCAGTGAATATTCAATTCTTTCTTCAACATAGGACTTTAGAACAGAGGAGATAAAGATGTATGTTATGGAAAGAATTAACCTGGCGGCAGCGCAAAAG	GGGUUGAAGAAAGAAUUGAAUAUUCACUGAUCAAAUCAUUCAAUUCACUCCAUCAUAGUCUGAUAGAUCUUUUGAAGAACUGAUUAAUCGGACGAGAAUAAAGAGAGAGUCCCAUUCUACAU	TAATACGACTCACTATAGGGTTGAAGAAAGAATTGAATATTCACTGATCAAATCATTCAATTCACTCCATCATAGTCTGATAGATCTTTTGAAGAACTGATTAATCGGACGAGAATAAAGAGAGAGTCCCATTCTACAT	-6.1	-21.1	-23.1	-77.7	-51.4	-56.2	33.5	.((((..............((.(((......))).))..............))))(((....))).....	......................((((((((((..((((((.(.(((((............))))).).))))))..))))))))))......(((....))).....	(((.........(((((((((................)))))))))((((..((...(((((((.((((..((....))..)))).))))))).........))..))))))).........	(((((((((((((((((((((((((((((((((((((.....((((.(((.......(((((((.((((..((....))..)))).))))))).........))).))))..............))))))))))))))))))))))))))))))))((((((.(.(((((............))))).).))))))............))))).(((....))).....	(((...........((((((((((((((((((..((((((.(.(((((............))))).).))))))..))))))))))..(((.(((....))).....)))...........))))))))((((((((((..((((((.(.(((((............))))).).))))))..))))))))))..))).(((....))).....	(((.........((((((((((((...(((((((((.(((((((((((((..((...(((((((.((((..((....))..)))).))))))).........))..))))(((.........))).........))))))))))))...))))))))).)))))))))((((..((...(((((((.((((..((....))..)))).))))))).........))..))))))).........	0	13	1	98.6852
7	322	ACUGAUCAAAUCAUUCAAUUCACUCCAUCAUAGUC	GGGACUAUGAUGGAGUGAAUUGAAUGAUUUGAUCAGUAUAGGACTTTAGAACAGAGGAGATAAAGATGUAUACUAUGCAAAUCAUUAACCUGGCGGCAGCGCAAAAG	TAATACGACTCACTATAGGGACTATGATGGAGTGAATTGAATGATTTGATCAGTATAGGACTTTAGAACAGAGGAGATAAAGATGTATACTATGCAAATCATTAACCTGGCGGCAGCGCAAAAG	GGGACUGAUCAAAUCAUUCAAUUCACUCCAUCAUAGUCUGAUAGAUCUUUUGAAGAACUGAUUAAUCGGACGAGAAUAAAGAGAGAGUCCCAUUCUACAUGUCAAUACUGACAACAAUGAAAU	TAATACGACTCACTATAGGGACTGATCAAATCATTCAATTCACTCCATCATAGTCTGATAGATCTTTTGAAGAACTGATTAATCGGACGAGAATAAAGAGAGAGTCCCATTCTACATGTCAATACTGACAACAATGAAAT	-8.1	-20.5	-25.4	-84.3	-48.4	-57.2	38.4	..............(((.(..(((.....(((((...)))))....)))..))))(((....))).....	......................(((((((((...((((((.(.(((((............))))).).))))))...)))))))))......(((....))).....	((((((..((.....((((................(((((((.((((..((....))..)))).)))))))..)))).....)).)))))).(((....(((((....))))).....)))..	...(((((((((((((((((((((((((((((((.(((((((.((((..((....))..)))).)))))))..............((((((.(((....(((((....))))).....)))..)))))))))))))))))))))))))))))))))))))..............(((.(..(((.....(((((...)))))....)))..))))(((....))).....	(((.((((.((((.........(((((((((...((((((.(.(((((............))))).).))))))...)))))))))..(((.(((....))).....))).)))).)))).........(((((((((...((((((.(.(((((............))))).).))))))...)))))))))..))).(((....))).....	(((((((((((...........((.(((.......(((((((.((((..((....))..)))).))))))).........))).))(((((.(((....(((((....))))).....)))..)))))))))))...........((.(((.......(((((((.((((..((....))..)))).))))))).........))).))))))).(((....(((((....))))).....)))..	0	10	0	90.0192
8	231	AAGACUCCCAAUUUCUAUUUGUGAAUCGUCAUCUC	GGGAGAUGACGAUUCACAAAUAGAAAUUGGGAGUCUUAUAGGACTTTAGAACAGAGGAGATAAAGATGUAUAAGAUGCCCAAUUUCAACCUGGCGGCAGCGCAAAAG	TAATACGACTCACTATAGGGAGATGACGATTCACAAATAGAAATTGGGAGTCTTATAGGACTTTAGAACAGAGGAGATAAAGATGTATAAGATGCCCAATTTCAACCTGGCGGCAGCGCAAAAG	GGGAAGACUCCCAAUUUCUAUUUGUGAAUCGUCAUCUCACAAUUGAAAGAUGUGAAUCAAAUCAAUUCCAAGUUGAAGAAAGAAUUGAAUAUUCACUGAUCAAAUCAUUCAAUUCACUCCAUC	TAATACGACTCACTATAGGGAAGACTCCCAATTTCTATTTGTGAATCGTCATCTCACAATTGAAAGATGTGAATCAAATCAATTCCAAGTTGAAGAAAGAATTGAATATTCACTGATCAAATCATTCAATTCACTCCATC	-7	-28.2	-21.9	-83.4	-61.5	-54.8	33.3	..............(((.(..((.......((((...))))......))..))))(((....))).....	......................(((((((((.((((((((.(.(((((............))))).).)))))))).)))))))))......(((....))).....	((((....))))..........(((((.........)))))((((((.(((((((((....(((((((.............)))))))..)))))).......))).))))))..........	(((.((((((((((((((((((((((((((((((((((..(((((((.(((((((((....(((((((.............)))))))..)))))).......))).)))))))...........))))))))))))))))))))))))))))))))))((((.(.(((((............))))).).)))).....)))............(((....))).....	......................(((((((((.((((((((.(.(((((............))))).).)))))))).)))))))))...(((.((.(((..............................(((((((((.((((((((.(.(((((............))))).).)))))))).)))))))))...))).)).)))........	((((....))))..(((((.....(((.(((.(((((..((((((..((((((((.(((..((((((...))))))((((((((((((((................)))))))))........((((....))))..))))).....))).))).)))))..))))))..)))))))).)))..((((((...)))))))))))(((((((((................)))))))))........	0	13	0	70.7413
9	268	AAUUGAAAGAUGUGAAUCAAAUCAAUUCCAAGUUG	GGGCAACUUGGAAUUGAUUUGAUUCACAUCUUUCAAUUAUAGGACTTTAGAACAGAGGAGATAAAGATGUAUAAUAUGAAGAUGUGAAACCUGGCGGCAGCGCAAAAG	TAATACGACTCACTATAGGGCAACTTGGAATTGATTTGATTCACATCTTTCAATTATAGGACTTTAGAACAGAGGAGATAAAGATGTATAATATGAAGATGTGAAACCTGGCGGCAGCGCAAAAG	GGGAAUUGAAAGAUGUGAAUCAAAUCAAUUCCAAGUUGAAGAAAGAAUUGAAUAUUCACUGAUCAAAUCAUUCAAUUCACUCCAUCAUAGUCUGAUAGAUCUUUUGAAGAACUGAUUAAUCGG	TAATACGACTCACTATAGGGAATTGAAAGATGTGAATCAAATCAATTCCAAGTTGAAGAAAGAATTGAATATTCACTGATCAAATCATTCAATTCACTCCATCATAGTCTGATAGATCTTTTGAAGAACTGATTAATCGG	-5.6	-23	-23.9	-72.9	-53	-57.8	26	.((((.(((((............))))).......((((....))))....))))(((....))).....	......................(((((((((((..((((((.(.(((((............))))).).))))))..))))))))))).....(((....))).....	.((((((((..(((....)))...))))))))....(((.((..(((((((((................)))))))))..))..)))....(((((.((((..((....))..)))).)))))	(((.((((((((((((((((((((((((((((((((((..((..(((((((((................)))))))))..)).........(((((.((((..((....))..)))).)))))...))))))))))))))))))))))))))))))))))((((.(.(((((............))))).).))))((((....))))....))).(((....))).....	(((.....(.((((((((((.((((((((((((..((((((.(.(((((............))))).).))))))..))))))))))).(((.(((....))).....))).....).)))))))))).)(((((((((((..((((((.(.(((((............))))).).))))))..))))))))))).))).(((....))).....	.((((((((..(((....)))...))))))))....(((.((..((((((((((((...(((((((((.(((((((((..((..(((....(((((.((((..((....))..)))).))))).((((((((..(((....)))...))))))))....))).))..))))))))))))...))))))))).)))))))))..))..)))....(((((.((((..((....))..)))).)))))	0	13	0	70.0375
10	284	UCAAAUCAAUUCCAAGUUGAAGAAAGAAUUGAAUA	GGGUAUUCAAUUCUUUCUUCAACUUGGAAUUGAUUUGAUAUGGACTTTAGAACAGAGGAGATAAAGATGAUAUCAAUGCAAUUCCAAAACCUGGCGGCAGCGCAAAAG	TAATACGACTCACTATAGGGTATTCAATTCTTTCTTCAACTTGGAATTGATTTGATATGGACTTTAGAACAGAGGAGATAAAGATGATATCAATGCAATTCCAAAACCTGGCGGCAGCGCAAAAG	GGGUCAAAUCAAUUCCAAGUUGAAGAAAGAAUUGAAUAUUCACUGAUCAAAUCAUUCAAUUCACUCCAUCAUAGUCUGAUAGAUCUUUUGAAGAACUGAUUAAUCGGACGAGAAUAAAGAGAG	TAATACGACTCACTATAGGGTCAAATCAATTCCAAGTTGAAGAAAGAATTGAATATTCACTGATCAAATCATTCAATTCACTCCATCATAGTCTGATAGATCTTTTGAAGAACTGATTAATCGGACGAGAATAAAGAGAG	-6.3	-25.7	-21.1	-77.6	-58.8	-52.2	30.8	..((((((((.....))))..((((.......))))........)))).......(((....))).....	.......................(((((((((..(((((((.(.(((((............))))).).)))))))..)))))))))......(((....))).....	........((((((...)))))).....(((((((((................))))))))).(((.......(((((((.((((..((....))..)))).))))))).........)))..	..(((((((((((((((((((((((((((((((((((((((......................(((.......(((((((.((((..((....))..)))).))))))).........)))..))))))))))))))))))))))))))))))))))))))).((((((((.....))))..((((.......))))........)))).......(((....))).....	((((((((...............(((((((((..(((((((.(.(((((............))))).).)))))))..)))))))))......(((....))).....))))))))...............(((((((((..(((((((.(.(((((............))))).).)))))))..)))))))))......(((....))).....	........((((((...)))))).....((((((((((((...(((((((((.(((((((((.(((.......(((((((.((((..((....))..)))).))))))).........)))..........((((((...)))))).....))))))))))))...))))))))).))))))))).(((.......(((((((.((((..((....))..)))).))))))).........)))..	0	14	0	67.5902
11	217	UCAAUUGAUUAAUGAAGACUCCCAAUUUCUAUUUG	GGGCAAAUAGAAAUUGGGAGUCUUCAUUAAUCAAUUGAUAUGGACTTTAGAACAGAGGAGATAAAGATGAUAUCAAUGGAUUAAUGAAACCUGGCGGCAGCGCAAAAG	TAATACGACTCACTATAGGGCAAATAGAAATTGGGAGTCTTCATTAATCAATTGATATGGACTTTAGAACAGAGGAGATAAAGATGATATCAATGGATTAATGAAACCTGGCGGCAGCGCAAAAG	GGGUCAAUUGAUUAAUGAAGACUCCCAAUUUCUAUUUGUGAAUCGUCAUCUCACAAUUGAAAGAUGUGAAUCAAAUCAAUUCCAAGUUGAAGAAAGAAUUGAAUAUUCACUGAUCAAAUCAUU	TAATACGACTCACTATAGGGTCAATTGATTAATGAAGACTCCCAATTTCTATTTGTGAATCGTCATCTCACAATTGAAAGATGTGAATCAAATCAATTCCAAGTTGAAGAAAGAATTGAATATTCACTGATCAAATCATT	-4.9	-25.4	-21.5	-74	-54.9	-49.6	27.1	...((.(.((((..((.....((((.......))))..))..)))).)...))..(((....))).....	................((.((.((((((((((.((((((((.(.(((((............))))).).)))))))).)))))))))))))).(((....))).....	...(((((((....((((.((.((.(((.......))).)).)).))))....)))))))..(((((((((....(((((((.............)))))))..))))))..)))........	((((....(((((((((((((((((((((((((((((((..(((.(((.........)))..)))((((((....(((((((.............)))))))..))))))...............)))))))))))))))))))))))))))))))((((((((.(.(((((............))))).).))))))))...........)))).(((....))).....	.............(((.(....((((((((((.((((((((.(.(((((............))))).).)))))))).))))))))))..(((.((.((((.(((................))).)....((((((((((.((((((((.(.(((((............))))).).)))))))).))))))))))..))).)).)))).)))...	.......(((((((.((((...((....(((((.....(((.(((.(((((..((((((..((((((((.(((..((((((...))))))(((((.....((...((((.(((((((.............))))))).))))...))....))))).....))).))).)))))..))))))..)))))))).)))..((((((...))))))))))).....))...)))).)))))))......	3	13	0	50.5306
12	281	GAAUCAAAUCAAUUCCAAGUUGAAGAAAGAAUUGA	GGGUCAAUUCUUUCUUCAACUUGGAAUUGAUUUGAUUCAUAGGACTTTAGAACAGAGGAGATAAAGATGUAUGAAAUGAAUCAAUUCAACCUGGCGGCAGCGCAAAAG	TAATACGACTCACTATAGGGTCAATTCTTTCTTCAACTTGGAATTGATTTGATTCATAGGACTTTAGAACAGAGGAGATAAAGATGTATGAAATGAATCAATTCAACCTGGCGGCAGCGCAAAAG	GGGAAUCAAAUCAAUUCCAAGUUGAAGAAAGAAUUGAAUAUUCACUGAUCAAAUCAUUCAAUUCACUCCAUCAUAGUCUGAUAGAUCUUUUGAAGAACUGAUUAAUCGGACGAGAAUAAAGA	TAATACGACTCACTATAGGGAATCAAATCAATTCCAAGTTGAAGAAAGAATTGAATATTCACTGATCAAATCATTCAATTCACTCCATCATAGTCTGATAGATCTTTTGAAGAACTGATTAATCGGACGAGAATAAAGA	-7.4	-22.4	-22.5	-74.3	-51	-55	29.4	..............(((.(..((....(((...........)))...))..))))(((....))).....	.......................(((((((((((.((((((.(.(((((............))))).).)))))).)))))))))))......(((....))).....	.(((((.......)))))....(((.((..(((((((((................)))))))))..))..)))..(((((((.((((..((....))..)))).)))))))...........	..(((((((((((((((((((((((((((((((((((.(((((..((((...))))...................(((((((.((((..((....))..)))).)))))))..))))).......)))))))))))))))))))))))))))))))))))..............(((.(..((....(((...........)))...))..))))(((....))).....	((((...................(((((((((((.((((((.(.(((((............))))).).)))))).))))))))))).((((.(((....))).....))))...................(((((((((((.((((((.(.(((((............))))).).)))))).))))))))))).)))).(((....))).....	.(((((.......)))))....(((.((..((((((((((((...(((((((((.(((((((((..((..(((..(((((((.((((..((....))..)))).)))))))............(((((.......)))))....))).))..))))))))))))...))))))))).)))))))))..))..)))..(((((((.((((..((....))..)))).)))))))...........	0	9	0	49.2837
13	280	UGAAUCAAAUCAAUUCCAAGUUGAAGAAAGAAUUG	GGGCAAUUCUUUCUUCAACUUGGAAUUGAUUUGAUUCAUAUGGACTTTAGAACAGAGGAGATAAAGATGAUAUGAAUGAAAUCAAUUAACCUGGCGGCAGCGCAAAAG	TAATACGACTCACTATAGGGCAATTCTTTCTTCAACTTGGAATTGATTTGATTCATATGGACTTTAGAACAGAGGAGATAAAGATGATATGAATGAAATCAATTAACCTGGCGGCAGCGCAAAAG	GGGUGAAUCAAAUCAAUUCCAAGUUGAAGAAAGAAUUGAAUAUUCACUGAUCAAAUCAUUCAAUUCACUCCAUCAUAGUCUGAUAGAUCUUUUGAAGAACUGAUUAAUCGGACGAGAAUAAAG	TAATACGACTCACTATAGGGTGAATCAAATCAATTCCAAGTTGAAGAAAGAATTGAATATTCACTGATCAAATCATTCAATTCACTCCATCATAGTCTGATAGATCTTTTGAAGAACTGATTAATCGGACGAGAATAAAG	-7	-24.5	-23.5	-75.2	-53.9	-53.4	27.2	..............(((.(..(((...(((............))).)))..))))(((....))).....	.....................(((((((((((.((((((((.(.(((((............))))).).)))))))).)))))))))..))..(((....))).....	((((((((....((((((...)))))).(((.((.((((...........)))).)).))).)))))).))......(((((((.((((..((....))..)))).)))))))..........	..((((((((((((((((((((((((((((((((((((..(((((..((((...))))...................(((((((.((((..((....))..)))).)))))))..)))))......)))))))))))))))))))))))))))))))))))).............(((.(..(((...(((............))).)))..))))(((....))).....	(.((.................(((((((((((.((((((((.(.(((((............))))).).)))))))).)))))))))..))((.((.((((.(.....).)).................(((((((((((.((((((((.(.(((((............))))).).)))))))).)))))))))..)))).)).)))).).....	((((((((....((((((...)))))).(((.((.((((....(((.(((((((.((.(((.((((((.((......(((((((.((((..((....))..)))).)))))))..........))))))))....((((((...)))))).))).)).))))....))).))))))).)).))).)))))).))......(((((((.((((..((....))..)))).)))))))..........	0	10	0	46.5147
14	223	GAUUAAUGAAGACUCCCAAUUUCUAUUUGUGAAUC	GGGAUUCACAAAUAGAAAUUGGGAGUCUUCAUUAAUCAUAGGACTTTAGAACAGAGGAGATAAAGATGUAUGAUAUGUGAAGACUCAACCUGGCGGCAGCGCAAAAG	TAATACGACTCACTATAGGGATTCACAAATAGAAATTGGGAGTCTTCATTAATCATAGGACTTTAGAACAGAGGAGATAAAGATGTATGATATGTGAAGACTCAACCTGGCGGCAGCGCAAAAG	GGGAUUAAUGAAGACUCCCAAUUUCUAUUUGUGAAUCGUCAUCUCACAAUUGAAAGAUGUGAAUCAAAUCAAUUCCAAGUUGAAGAAAGAAUUGAAUAUUCACUGAUCAAAUCAUUCAAUUC	TAATACGACTCACTATAGGGATTAATGAAGACTCCCAATTTCTATTTGTGAATCGTCATCTCACAATTGAAAGATGTGAATCAAATCAATTCCAAGTTGAAGAAAGAATTGAATATTCACTGATCAAATCATTCAATTC	-7.6	-26.6	-20.7	-78.9	-58.6	-49.8	31.6	..............(((..(((....(.((((...)))).).....)))...)))(((....))).....	....................((((((((((((..((((((.(.(((((............))))).).))))))..))))))))))..))..(((....))).....	((((...........))))..........(((((.........)))))((((((.(((((((((....(((((((.............)))))))..)))))).......))).))))))..	..(((((((((((((((((((((((((((((((((((..........(((((((.(((((((((....(((((((.............)))))))..)))))).......))).)))))))...)))))))))))))))))))))))))))))))))))..............(((..(((....(.((((...)))).).....)))...)))(((....))).....	.((((((.............((((((((((((..((((((.(.(((((............))))).).))))))..))))))))))..))..(((....)))......)))))).............((((((((((((..((((((.(.(((((............))))).).))))))..))))))))))..))..(((....))).....	((((...........))))..(((((.....(((.(((.(((((..((((((..((((((((.(((..((((((...))))))((((((((((((((................)))))))))((((...........))))..))))).....))).))).)))))..))))))..)))))))).)))..((((((...)))))))))))(((((((((................)))))))))	0	11	1	46.1362
15	51	GAAAGCAAAGAAAAGUUAAGAAAGCGAGAAUAAAA	GGGUUUUAUUCUCGCUUUCUUAACUUUUCUUUGCUUUCAUAGGACTTTAGAACAGAGGAGATAAAGATGUAUGAAAUGAAAGAAAAGAACCUGGCGGCAGCGCAAAAG	TAATACGACTCACTATAGGGTTTTATTCTCGCTTTCTTAACTTTTCTTTGCTTTCATAGGACTTTAGAACAGAGGAGATAAAGATGTATGAAATGAAAGAAAAGAACCTGGCGGCAGCGCAAAAG	GGGAAAGCAAAGAAAAGUUAAGAAAGCGAGAAUAAAAAAAAGGAUAGGUGCAGAGACUCAAUGGAAGCUGUUCUAACAAAUGGGGUUGACGAUAUUUCCUUUCGUGUUAGGAAAAGAAUCCU	TAATACGACTCACTATAGGGAAAGCAAAGAAAAGTTAAGAAAGCGAGAATAAAAAAAAGGATAGGTGCAGAGACTCAATGGAAGCTGTTCTAACAAATGGGGTTGACGATATTTCCTTTCGTGTTAGGAAAAGAATCCT	-5.1	-23.8	-16.5	-74.7	-53.9	-39	34.4	.((((.((((....((......(((....)))......)).....))))..))))(((....))).....	(((((..................(((((((((..(((((((.(.(((((............))))).).)))))))..)))))))))))))).(((....))).....	..............................................(((......)))....(((..((.((((((((...((((............))))...))))))))..))..))).	(((..((((((((((((((((((((((((((((((((.........(((......)))....(((..((.((((((((...((((............))))...))))))))..))..)))....))))))))))))))))))))))))))))))))((((((.(.(((((............))))).).))))))..............))).(((....))).....	...........(((((.......(((((((((..(((((((.(.(((((............))))).).)))))))..))))))))).....)))))..((((................(((((.......(((((((((..(((((((.(.(((((............))))).).)))))))..))))))))).....)))))..)))).....	........................................((..(..((((..(..((....(((..((.((((((((...((((............))))...))))))))..))..))).........................................))..)..))))..)..))....(((..((.((((((((...((((............))))...))))))))..))..))).	5	13	0	45.831
16	117	UGUUCUAACAAAUGGGGUUGACGAUAUUUCCUUUC	GGGAAAGGAAAUAUCGUCAACCCCAUUUGUUAGAACAUAUGGACTTTAGAACAGAGGAGATAAAGATGAUAUGUAUGAACAAAUGGAACCUGGCGGCAGCGCAAAAG	TAATACGACTCACTATAGGGAAAGGAAATATCGTCAACCCCATTTGTTAGAACATATGGACTTTAGAACAGAGGAGATAAAGATGATATGTATGAACAAATGGAACCTGGCGGCAGCGCAAAAG	GGGUGUUCUAACAAAUGGGGUUGACGAUAUUUCCUUUCGUGUUAGGAAAAGAAUCCUUCCAUCGAAAUUAUAAAAAGGUACGUAUUUGUACUGAAAUACUAUUUCAAUUGAUUAAUGAAGACU	TAATACGACTCACTATAGGGTGTTCTAACAAATGGGGTTGACGATATTTCCTTTCGTGTTAGGAAAAGAATCCTTCCATCGAAATTATAAAAAGGTACGTATTTGTACTGAAATACTATTTCAATTGATTAATGAAGACT	-4.8	-23.9	-21.8	-82.1	-55.9	-51	36.4	(((.(.(((((............))))).).))).....................(((....))).....	.............((((((...(((((((((...((((((.(.(((((............))))).).))))))...)))))))))....))))))...........	.(((.(((((((((.((((((.(....((((((.(((((((..((((......))))..)).))))).........((((((....))))))))))))).)))))).))).)))..))).)))	((((..(((((((((((((((((((((((((((((((((((..((((......))))..))).(((((........((((((....))))))........)))))....................))))))))))))))))))))))))))))))))((((((.(.(((((............))))).).)))))).............)))).(((....))).....	.............((((((...(((((((((...((((((.(.(((((............))))).).))))))...)))))))))....))))))..((((..................((((((...(((((((((...((((((.(.(((((............))))).).))))))...)))))))))....))))))..)))).....	.(((.((((((((...((((............))))...)))))((((........))))...(((((........((((((....))))))........))))).(((((((((((((.(((.))).)))(((((...((((............))))...)))))((((........))))...(((((........((((((....))))))........))))).))))))))))))).)))	6	13	0	34.5569
17	302	GAAGAAAGAAUUGAAUAUUCACUGAUCAAAUCAUU	GGGAAUGAUUUGAUCAGUGAAUAUUCAAUUCUUUCUUCAUAGGACTTTAGAACAGAGGAGATAAAGATGUAUGAAAUGAGAAUUGAAAACCUGGCGGCAGCGCAAAAG	TAATACGACTCACTATAGGGAATGATTTGATCAGTGAATATTCAATTCTTTCTTCATAGGACTTTAGAACAGAGGAGATAAAGATGTATGAAATGAGAATTGAAAACCTGGCGGCAGCGCAAAAG	GGGAAGAAAGAAUUGAAUAUUCACUGAUCAAAUCAUUCAAUUCACUCCAUCAUAGUCUGAUAGAUCUUUUGAAGAACUGAUUAAUCGGACGAGAAUAAAGAGAGAGUCCCAUUCUACAUGUC	TAATACGACTCACTATAGGGAAGAAAGAATTGAATATTCACTGATCAAATCATTCAATTCACTCCATCATAGTCTGATAGATCTTTTGAAGAACTGATTAATCGGACGAGAATAAAGAGAGAGTCCCATTCTACATGTC	-5.7	-22.9	-23.9	-77.2	-52.4	-57.8	30.4	.((((..(((((..........(((......)))..........)))))..))))(((....))).....	..............(((.(....((((((((((..((((((.(.(((((............))))).).))))))..))))))))))..))))(((....))).....	((((.....(((((((((................))))))))).(((..((...(((((((.((((..((....))..)))).))))))).........))..)))))))............	..((((((((((((((((((((((((((((((((((((.((((.(((.......(((((((.((((..((....))..)))).))))))).........))).)))).................)))))))))))))))))))))))))))))))))))).((((..(((((..........(((......)))..........)))))..))))(((....))).....	(((..(((((.(((((.......((((((((((..((((((.(.(((((............))))).).))))))..))))))))))..(((.(((....))).....)))..))))).))))).......((((((((((..((((((.(.(((((............))))).).))))))..))))))))))..))).(((....))).....	((((.....((((((((((((...(((((((((.(((((((((.(((..((...(((((((.((((..((....))..)))).))))))).........))..)))((((............)))).....))))))))))))...))))))))).))))))))).(((..((...(((((((.((((..((....))..)))).))))))).........))..)))))))............	4	10	1	22.0028
18	308	AGAAUUGAAUAUUCACUGAUCAAAUCAUUCAAUUC	GGGAAUUGAAUGAUUUGAUCAGUGAAUAUUCAAUUCUAUAGGACTTTAGAACAGAGGAGATAAAGATGUAUAGAAUGGAAUAUUCAAACCUGGCGGCAGCGCAAAAG	TAATACGACTCACTATAGGGAATTGAATGATTTGATCAGTGAATATTCAATTCTATAGGACTTTAGAACAGAGGAGATAAAGATGTATAGAATGGAATATTCAAACCTGGCGGCAGCGCAAAAG	GGGAGAAUUGAAUAUUCACUGAUCAAAUCAUUCAAUUCACUCCAUCAUAGUCUGAUAGAUCUUUUGAAGAACUGAUUAAUCGGACGAGAAUAAAGAGAGAGUCCCAUUCUACAUGUCAAUACU	TAATACGACTCACTATAGGGAGAATTGAATATTCACTGATCAAATCATTCAATTCACTCCATCATAGTCTGATAGATCTTTTGAAGAACTGATTAATCGGACGAGAATAAAGAGAGAGTCCCATTCTACATGTCAATACT	-6.6	-25.5	-23.9	-74.3	-58.8	-57.8	24.9	.((((.(((((............))))).......(((((...)))))...))))(((....))).....	...................((((((((((((.((((((((.(.(((((............))))).).)))))))).)))))))))...)))(((....))).....	(((((((((((((................))))))))).(((..((...(((((((.((((..((....))..)))).))))))).........))..)))))))..................	((((((((((((((((((((((((((((((((((((((((((..((...(((((((.((((..((....))..)))).))))))).........))..)))).......................)))))))))))))))))))))))))))))))))))(((.(.(((((............))))).).))).(((((...)))))...))).(((....))).....	....(((((((.(((((((((((((((((((.((((((((.(.(((((............))))).).)))))))).)))))))))...)))(((....))).........))))))).)))))))((((((((((((.((((((((.(.(((((............))))).).)))))))).)))))))))...)))(((....))).....	((((((((((((((((...(((((((((.(((((((((.(((..((...(((((((.((((..((....))..)))).))))))).........))..)))((((..................))))))))))))))))...))))))))).))))))))).(((..((...(((((((.((((..((....))..)))).))))))).........))..)))))))..................	0	13	0	15.8931
19	97	UGCAGAGACUCAAUGGAAGCUGUUCUAACAAAUGG	GGGCCAUUUGUUAGAACAGCUUCCAUUGAGUCUCUGCAUAUGGACTTTAGAACAGAGGAGATAAAGATGAUAUGCAUGGACUCAAUGAACCUGGCGGCAGCGCAAAAG	TAATACGACTCACTATAGGGCCATTTGTTAGAACAGCTTCCATTGAGTCTCTGCATATGGACTTTAGAACAGAGGAGATAAAGATGATATGCATGGACTCAATGAACCTGGCGGCAGCGCAAAAG	GGGUGCAGAGACUCAAUGGAAGCUGUUCUAACAAAUGGGGUUGACGAUAUUUCCUUUCGUGUUAGGAAAAGAAUCCUUCCAUCGAAAUUAUAAAAAGGUACGUAUUUGUACUGAAAUACUAUU	TAATACGACTCACTATAGGGTGCAGAGACTCAATGGAAGCTGTTCTAACAAATGGGGTTGACGATATTTCCTTTCGTGTTAGGAAAAGAATCCTTCCATCGAAATTATAAAAAGGTACGTATTTGTACTGAAATACTATT	-4.9	-33	-26.4	-89.8	-74.7	-58.6	30.4	................(((.......................)))..........(((....))).....	................(((.(((.(((((((((.(((((((.(.(((((............))))).).))))))).)))))))))))).)))(((....))).....	((((......)))).(((((((((.((((((((...((((............))))...))))))))..))....)))))))..............((((((....))))))...........	((((.(((((((((((((((((((((((((((((((((.........((((((.(((((((..((((......))))..)).))))).........((((((....))))))))))))........)))))))))))))))))))))))))))))))(((((((.(.(((((............))))).).))))))))).))))..........(((....))).....	.((((...........(((.(((.(((((((((.(((((((.(.(((((............))))).).))))))).)))))))))))).)))(((....)))......))))...........(((.(((.(((((((((.(((((((.(.(((((............))))).).))))))).)))))))))))).)))(((....))).....	.((((((((.((((.(((((((((.((((((((...((((............))))...))))))))..))....))))))).))............((((((.((((((((............)))))))).))((.(((((((((.((((((((...((((............))))...))))))))..))....))))))).))............)))))).))))))))...........	3	13	0	4.68105
20	52	AAAGCAAAGAAAAGUUAAGAAAGCGAGAAUAAAAA	GGGUUUUUAUUCUCGCUUUCUUAACUUUUCUUUGCUUUAUAGGACTTTAGAACAGAGGAGATAAAGATGUAUAAAAUGAAGAAAAGUAACCUGGCGGCAGCGCAAAAG	TAATACGACTCACTATAGGGTTTTTATTCTCGCTTTCTTAACTTTTCTTTGCTTTATAGGACTTTAGAACAGAGGAGATAAAGATGTATAAAATGAAGAAAAGTAACCTGGCGGCAGCGCAAAAG	GGGAAAGCAAAGAAAAGUUAAGAAAGCGAGAAUAAAAAAAAGGAUAGGUGCAGAGACUCAAUGGAAGCUGUUCUAACAAAUGGGGUUGACGAUAUUUCCUUUCGUGUUAGGAAAAGAAUCCUU	TAATACGACTCACTATAGGGAAAGCAAAGAAAAGTTAAGAAAGCGAGAATAAAAAAAAGGATAGGTGCAGAGACTCAATGGAAGCTGTTCTAACAAATGGGGTTGACGATATTTCCTTTCGTGTTAGGAAAAGAATCCTT	-7	-21.5	-16.5	-74.1	-50.3	-39	36.1	.(((((((((....((......(((....)))......))....)))))..))))(((....))).....	(((((..................(((((((((((.((((((.(.(((((............))))).).)))))).)))))))))))))))).(((....))).....	..............................................(((......)))....(((..((.((((((((...((((............))))...))))))))..))..)))..	...(((((((((((((((((((((((((((((((((((........(((......)))....(((..((.((((((((...((((............))))...))))))))..))..))).....))))))))))))))))))))))))))))))))))).(((((((((....((......(((....)))......))....)))))..))))(((....))).....	............(((((......(((((((((((.((((((.(.(((((............))))).).)))))).))))))))))).....)))))..((((.................(((((......(((((((((((.((((((.(.(((((............))))).).)))))).))))))))))).....)))))..)))).....	........................................((..(..((((..(..((....(((..((.((((((((...((((............))))...))))))))..))..)))..........................................))..)..))))..)..))....(((..((.((((((((...((((............))))...))))))))..))..)))..	5	14	0	4.18875
21	267	CAAUUGAAAGAUGUGAAUCAAAUCAAUUCCAAGUU	GGGAACUUGGAAUUGAUUUGAUUCACAUCUUUCAAUUGAUAGGACTTTAGAACAGAGGAGATAAAGATGUAUCAAAUGAAAGAUGUGAACCUGGCGGCAGCGCAAAAG	TAATACGACTCACTATAGGGAACTTGGAATTGATTTGATTCACATCTTTCAATTGATAGGACTTTAGAACAGAGGAGATAAAGATGTATCAAATGAAAGATGTGAACCTGGCGGCAGCGCAAAAG	GGGCAAUUGAAAGAUGUGAAUCAAAUCAAUUCCAAGUUGAAGAAAGAAUUGAAUAUUCACUGAUCAAAUCAUUCAAUUCACUCCAUCAUAGUCUGAUAGAUCUUUUGAAGAACUGAUUAAUCG	TAATACGACTCACTATAGGGCAATTGAAAGATGTGAATCAAATCAATTCCAAGTTGAAGAAAGAATTGAATATTCACTGATCAAATCATTCAATTCACTCCATCATAGTCTGATAGATCTTTTGAAGAACTGATTAATCG	-6.2	-29.9	-20.1	-72	-66.8	-47.8	22	.((((.((((.....))))..((((......))))................))))(((....))).....	.....................(((((((((((((.((((((.(.(((((............))))).).)))))).)))))))))))))....(((....))).....	(((.(((((((.(((((((((....(((((((.............)))))))..)))))).......))).)))))))...)))..........(((.((((..((....))..)))).))).	((((((((((((((((((((((((((((((((((((((.......((((.....))))..((((((..((.(((((.....((.((((.....)))).))....)))))))..)))))).......)))))))))))))))))))))))))))))))))))......((((.....))))..((((......))))................))).(((....))).....	(((....(.((((((((((.((((((((((((((.((((((.(.(((((............))))).).)))))).)))))))))))))(((.(((....))).....)))....).)))))))))).)(((((((((((((.((((((.(.(((((............))))).).)))))).)))))))))))))))).(((....))).....	(((.(((((((.(((((((((....(((((((.............)))))))..))))))((((((.(((.(((((((...(((..........(((.((((..((....))..)))).))).))).))))))).)))((((((....(((((((.............)))))))..)))))))))))).))).)))))))...)))..........(((.((((..((....))..)))).))).	0	13	0	-5.66981
22	216	UUCAAUUGAUUAAUGAAGACUCCCAAUUUCUAUUU	GGGAAAUAGAAAUUGGGAGUCUUCAUUAAUCAAUUGAAUAUGGACTTTAGAACAGAGGAGATAAAGATGAUAUUCAUGUGAUUAAUGAACCUGGCGGCAGCGCAAAAG	TAATACGACTCACTATAGGGAAATAGAAATTGGGAGTCTTCATTAATCAATTGAATATGGACTTTAGAACAGAGGAGATAAAGATGATATTCATGTGATTAATGAACCTGGCGGCAGCGCAAAAG	GGGUUCAAUUGAUUAAUGAAGACUCCCAAUUUCUAUUUGUGAAUCGUCAUCUCACAAUUGAAAGAUGUGAAUCAAAUCAAUUCCAAGUUGAAGAAAGAAUUGAAUAUUCACUGAUCAAAUCAU	TAATACGACTCACTATAGGGTTCAATTGATTAATGAAGACTCCCAATTTCTATTTGTGAATCGTCATCTCACAATTGAAAGATGTGAATCAAATCAATTCCAAGTTGAAGAAAGAATTGAATATTCACTGATCAAATCAT	-6.9	-26.9	-22.4	-77.3	-57.8	-50.8	28	(((.(.(((((............))))).).)))(((((.......)))))....(((....))).....	..............(((....(((((((((((..(((((((.(.(((((............))))).).)))))))..)))))))))))))).(((....))).....	...((((((((....((((.((.((.(((.......))).)).)).))))....)))))))).(((((((((....(((((((.............)))))))..))))))..))).......	((((((((((((((((((((((((((((((((((((((((((.........))))..((((.....((((((....(((((((.............)))))))..))))))...))))........)))))))))))))))))))))))))))))))(((((((.(.(((((............))))).).))))))).........))))))).(((....))).....	..............(((....(((((((((((..(((((((.(.(((((............(((((.(.(((((((..((((((((((((((.(((....)))...................)))....)))))))))))..))))))).).)))))............))))).).)))))))..)))))))))))))).(((....))).....	...((((((((....((((.((.((.(((.......))).)).)).))))....)))))))).(((((((((....(((((((....((.((....(((((((..((((((..(((..........((((((((....((((.((.((.(((.......))).)).)).))))....)))))))).)))))))))....)))))))....)).))....)))))))..))))))..))).......	3	13	0	-7.96139
23	319	UUCACUGAUCAAAUCAUUCAAUUCACUCCAUCAUA	GGGUAUGAUGGAGUGAAUUGAAUGAUUUGAUCAGUGAAUAUGGACTTTAGAACAGAGGAGATAAAGATGAUAUUCAUGGAUCAAAUCAACCUGGCGGCAGCGCAAAAG	TAATACGACTCACTATAGGGTATGATGGAGTGAATTGAATGATTTGATCAGTGAATATGGACTTTAGAACAGAGGAGATAAAGATGATATTCATGGATCAAATCAACCTGGCGGCAGCGCAAAAG	GGGUUCACUGAUCAAAUCAUUCAAUUCACUCCAUCAUAGUCUGAUAGAUCUUUUGAAGAACUGAUUAAUCGGACGAGAAUAAAGAGAGAGUCCCAUUCUACAUGUCAAUACUGACAACAAUGA	TAATACGACTCACTATAGGGTTCACTGATCAAATCATTCAATTCACTCCATCATAGTCTGATAGATCTTTTGAAGAACTGATTAATCGGACGAGAATAAAGAGAGAGTCCCATTCTACATGTCAATACTGACAACAATGA	-8	-28.1	-21.7	-85.5	-61	-50.4	35.7	..............(((.(..(((...(((...........)))..)))..))))(((....))).....	((((..................((((((((((.((((((((.(.(((((............))))).).)))))))).)))))))))))))).(((....))).....	(((.....((((...))))....((((.(((.......(((((((.((((..((....))..)))).))))))).........))).)))))))........(((((....))))).......	..(((((((((((((((((((((((((((((((((((((((((((.((((..((....))..)))).))))))).................(((........(((((....))))).......))))))))))))))))))))))))))))))))))))))).............(((.(..(((...(((...........)))..)))..))))(((....))).....	((((..................((((((((((.((((((((.(.(((((............))))).).)))))))).))))))))))((((.(((....))).....))))..................((((((((((.((((((((.(.(((((............))))).).)))))))).)))))))))))))).(((....))).....	(((.....((((((.........((((.(((.......(((((((.((((..((....))..)))).))))))).........))).))))(((........(((((....))))).......))).....)))))).........((((.(((.......(((((((.((((..((....))..)))).))))))).........))).)))))))........(((((....))))).......	4	10	0	-18.3327
24	218	CAAUUGAUUAAUGAAGACUCCCAAUUUCUAUUUGU	GGGACAAAUAGAAAUUGGGAGUCUUCAUUAAUCAAUUGAUAGGACTTTAGAACAGAGGAGATAAAGATGUAUCAAAUGAUUAAUGAAAACCUGGCGGCAGCGCAAAAG	TAATACGACTCACTATAGGGACAAATAGAAATTGGGAGTCTTCATTAATCAATTGATAGGACTTTAGAACAGAGGAGATAAAGATGTATCAAATGATTAATGAAAACCTGGCGGCAGCGCAAAAG	GGGCAAUUGAUUAAUGAAGACUCCCAAUUUCUAUUUGUGAAUCGUCAUCUCACAAUUGAAAGAUGUGAAUCAAAUCAAUUCCAAGUUGAAGAAAGAAUUGAAUAUUCACUGAUCAAAUCAUUC	TAATACGACTCACTATAGGGCAATTGATTAATGAAGACTCCCAATTTCTATTTGTGAATCGTCATCTCACAATTGAAAGATGTGAATCAAATCAATTCCAAGTTGAAGAAAGAATTGAATATTCACTGATCAAATCATTC	-8.2	-25.6	-20.1	-73.8	-55.2	-49.6	28.1	.((((..((((..........((((......))))..........))))..))))(((....))).....	.................((.((.(((((((((((.((((((.(.(((((............))))).).)))))).))))))))))).)))).(((....))).....	...((((((....((((.((.((.(((.......))).)).)).))))....))))))...(((((((((....(((((((.............)))))))..))))))..))).........	...(((((((((((((((((((((((((((((((((((..(((.(((.........)))..)))((((((....(((((((.............)))))))..)))))).................))))))))))))))))))))))))))))))))))).((((..((((..........((((......))))..........))))..))))(((....))).....	.................((.((.(((((((((((.((((((.(.(((((............(((((.(.((((((.(((((((((((.((((.(((....)))......................)).)).))))))))))).)))))).).)))))............))))).).)))))).))))))))))).)))).(((....))).....	......(((((((.((((...((....(((((.....(((.(((.(((((..((((((..((((((((.(((..((((((...))))))(((((.....((...((((.(((((((.............))))))).))))...))....))))).....))).))).)))))..))))))..)))))))).)))..((((((...))))))))))).....))...)))).))))))).......	2	10	0	-20.0455
25	100	AGAGACUCAAUGGAAGCUGUUCUAACAAAUGGGGU	GGGACCCCAUUUGUUAGAACAGCUUCCAUUGAGUCUCUAUAGGACTTTAGAACAGAGGAGATAAAGATGUAUAGAAUGUCAAUGGAAAACCUGGCGGCAGCGCAAAAG	TAATACGACTCACTATAGGGACCCCATTTGTTAGAACAGCTTCCATTGAGTCTCTATAGGACTTTAGAACAGAGGAGATAAAGATGTATAGAATGTCAATGGAAAACCTGGCGGCAGCGCAAAAG	GGGAGAGACUCAAUGGAAGCUGUUCUAACAAAUGGGGUUGACGAUAUUUCCUUUCGUGUUAGGAAAAGAAUCCUUCCAUCGAAAUUAUAAAAAGGUACGUAUUUGUACUGAAAUACUAUUUCA	TAATACGACTCACTATAGGGAGAGACTCAATGGAAGCTGTTCTAACAAATGGGGTTGACGATATTTCCTTTCGTGTTAGGAAAAGAATCCTTCCATCGAAATTATAAAAAGGTACGTATTTGTACTGAAATACTATTTCA	-6.2	-27	-27.5	-88.3	-63.8	-60.7	33.8	.((((.((((.....))))........(((((.....))))).........))))(((....))).....	((....))...........(((.(((((((((...((((((.(.(((((............))))).).))))))...)))))))))...)))(((....))).....	(((.....))).(((((((((.((((((((...((((............))))...))))))))..))....))))))).(((((........((((((....))))))........))))).	(((((((((((((((((((((((((((((((((((((((............(((((((..((((......))))..)).))))).........((((((....))))))(((((...)))))...))))))))))))))))))))))))))))))))))))......((((.....))))........(((((.....))))).........))).(((....))).....	(((..(((...........(((.(((((((((...((((((.(.(((((............))))).).))))))...)))))))))...)))(((....))).....)))..)))...........(((.(((((((((...((((((.(.(((((............))))).).))))))...)))))))))...)))(((....))).....	....(((.(((.(((((((((.((((((((...((((............))))...))))))))..))....))))))).(((((........((((((....))))))........))))).....))).))).(((((((((.((((((((...((((............))))...))))))))..))....))))))).(((((........((((((....))))))........))))).	5	13	0	-31.4793
26	303	AAGAAAGAAUUGAAUAUUCACUGAUCAAAUCAUUC	GGGAAUGAUUUGAUCAGUGAAUAUUCAAUUCUUUCUUAUAGGACTTTAGAACAGAGGAGATAAAGATGUAUAAGAUGGAAUUGAAUAACCUGGCGGCAGCGCAAAAG	TAATACGACTCACTATAGGGAATGATTTGATCAGTGAATATTCAATTCTTTCTTATAGGACTTTAGAACAGAGGAGATAAAGATGTATAAGATGGAATTGAATAACCTGGCGGCAGCGCAAAAG	GGGAAGAAAGAAUUGAAUAUUCACUGAUCAAAUCAUUCAAUUCACUCCAUCAUAGUCUGAUAGAUCUUUUGAAGAACUGAUUAAUCGGACGAGAAUAAAGAGAGAGUCCCAUUCUACAUGUCA	TAATACGACTCACTATAGGGAAGAAAGAATTGAATATTCACTGATCAAATCATTCAATTCACTCCATCATAGTCTGATAGATCTTTTGAAGAACTGATTAATCGGACGAGAATAAAGAGAGAGTCCCATTCTACATGTCA	-5.6	-27.2	-23.9	-73.9	-59.2	-57.8	22.8	.((((..(((((..((......(((....)))......))...)))))...))))(((....))).....	..............(((.(..(((((((((((.(((((((.(.(((((............))))).).))))))).))))))))))).))))(((....))).....	((((.....(((((((((................))))))))).(((..((...(((((((.((((..((....))..)))).))))))).........))..))))))).............	...(((((((((((((((((((((((((((((((((((.((((.(((.......(((((((.((((..((....))..)))).))))))).........))).))))..................))))))))))))))))))))))))))))))))))).((((..(((((..((......(((....)))......))...)))))...))))(((....))).....	(((..(((((.(((((.....(((((((((((.(((((((.(.(((((............))))).).))))))).))))))))))).(((.(((....))).....)))..))))).))))).....(((((((((((.(((((((.(.(((((............))))).).))))))).))))))))))).))).(((....))).....	((((.....((((((((((((...(((((((((.(((((((((.(((..((...(((((((.((((..((....))..)))).))))))).........))..)))((((.............)))).....))))))))))))...))))))))).))))))))).(((..((...(((((((.((((..((....))..)))).))))))).........))..))))))).............	4	14	0	-32.7469
27	20	AUGGGCAAUCCUGAGCCAAAUCCCGUUUUCUGAAA	GGGUUUCAGAAAACGGGAUUUGGCUCAGGAUUGCCCAUAUAGGACTTTAGAACAGAGGAGATAAAGATGUAUAUGAUGAAUCCUGAGAACCUGGCGGCAGCGCAAAAG	TAATACGACTCACTATAGGGTTTCAGAAAACGGGATTTGGCTCAGGATTGCCCATATAGGACTTTAGAACAGAGGAGATAAAGATGTATATGATGAATCCTGAGAACCTGGCGGCAGCGCAAAAG	GGGAUGGGCAAUCCUGAGCCAAAUCCCGUUUUCUGAAAGCAAAGAAAAGUUAAGAAAGCGAGAAUAAAAAAAAGGAUAGGUGCAGAGACUCAAUGGAAGCUGUUCUAACAAAUGGGGUUGACG	TAATACGACTCACTATAGGGATGGGCAATCCTGAGCCAAATCCCGTTTTCTGAAAGCAAAGAAAAGTTAAGAAAGCGAGAATAAAAAAAAGGATAGGTGCAGAGACTCAATGGAAGCTGTTCTAACAAATGGGGTTGACG	-7.4	-28.4	-25.2	-84.3	-61.3	-58.3	30.7	.((((.(((........((((.....................)))))))..))))(((....))).....	.............((((......(((((((((...((((((.(.(((((............))))).).))))))...)))))))))..))))(((....))).....	(((((.(((........)))..)))))(((((((...(((........))).))))))).............(((((((.(.((.........))..).))))))).................	((((((((((((((((((((((((((((((((((((((.(................................(((((((.(.((.........))..).)))))))..................).)))))))))))))))))))))))))))))))))(((((.(.(((((............))))).).))))).....))))).........(((....))).....	((((((((((...((...((((((((((((((...((((((.(.(((((............))))).).))))))...)))))))))(((((.(((....))).....))))))))))...))...)))))(((((((((...((((((.(.(((((............))))).).))))))...)))))))))))))).(((....))).....	(((((.(((........)))..)))))(((((((...(((........))).))))))).............(((((((.(.(((((.(((..((.(..(((((((.................(((((.(((........)))..)))))(((((((...(((........))).))))))).............))))))).).))))).)))..))..).))))))).................	4	13	0	-34.2124
28	150	UCGUGUUAGGAAAAGAAUCCUUCCAUCGAAAUUAU	GGGAUAAUUUCGAUGGAAGGAUUCUUUUCCUAACACGAUAUGGACTTTAGAACAGAGGAGATAAAGATGAUAUCGAUGUAGGAAAAGAACCUGGCGGCAGCGCAAAAG	TAATACGACTCACTATAGGGATAATTTCGATGGAAGGATTCTTTTCCTAACACGATATGGACTTTAGAACAGAGGAGATAAAGATGATATCGATGTAGGAAAAGAACCTGGCGGCAGCGCAAAAG	GGGUCGUGUUAGGAAAAGAAUCCUUCCAUCGAAAUUAUAAAAAGGUACGUAUUUGUACUGAAAUACUAUUUCAAUUGAUUAAUGAAGACUCCCAAUUUCUAUUUGUGAAUCGUCAUCUCACAA	TAATACGACTCACTATAGGGTCGTGTTAGGAAAAGAATCCTTCCATCGAAATTATAAAAAGGTACGTATTTGTACTGAAATACTATTTCAATTGATTAATGAAGACTCCCAATTTCTATTTGTGAATCGTCATCTCACAA	-6.6	-31.1	-21.2	-79.7	-68.4	-51	27.4	...((.((((...(((.....((((.......))))..)))....))))..))..(((....))).....	.................(((.(((((((((((.((((((((.(.(((((............))))).).)))))).)))))))))))))))).(((....))).....	((((((((..((((......))))..))).(((((........((((((....))))))........)))))..............)))))...........((((((.........))))))	..((((((((((((((((((((((((((((((((((((......(((((....)))))((((((...)))))).................(((.........((((((.........)))))))))))))))))))))))))))))))))))))))))))))..((.((((...(((.....((((.......))))..)))....))))..))..(((....))).....	(((((.(((((......(((.(((((((((((.((((((((.(.(((((............))))).).)))))).)))))))))))))))).(((....))).....))))).)))))......(((.(((((((((((.((((((((.(.(((((............))))).).)))))).)))))))))))))))).(((....))).....	((((((((..((((......))))..))).(((((........((((((....))))))........))))).((((((((((...(((((...........((((((.........)))))))))))(((..((((......))))..))).(((((........((((((....))))))........))))).))))))))))...)))))...........((((((.........))))))	3	12	0	-38.5861
29	282	AAUCAAAUCAAUUCCAAGUUGAAGAAAGAAUUGAA	GGGUUCAAUUCUUUCUUCAACUUGGAAUUGAUUUGAUUAUAGGACTTTAGAACAGAGGAGATAAAGATGUAUAAUAUGAUCAAUUCCAACCUGGCGGCAGCGCAAAAG	TAATACGACTCACTATAGGGTTCAATTCTTTCTTCAACTTGGAATTGATTTGATTATAGGACTTTAGAACAGAGGAGATAAAGATGTATAATATGATCAATTCCAACCTGGCGGCAGCGCAAAAG	GGGAAUCAAAUCAAUUCCAAGUUGAAGAAAGAAUUGAAUAUUCACUGAUCAAAUCAUUCAAUUCACUCCAUCAUAGUCUGAUAGAUCUUUUGAAGAACUGAUUAAUCGGACGAGAAUAAAGAG	TAATACGACTCACTATAGGGAATCAAATCAATTCCAAGTTGAAGAAAGAATTGAATATTCACTGATCAAATCATTCAATTCACTCCATCATAGTCTGATAGATCTTTTGAAGAACTGATTAATCGGACGAGAATAAAGAG	-8.1	-25.9	-22.5	-73.9	-56.8	-55	25.5	..............(((.((((......((((...))))......))))...)))(((....))).....	.................((..((((((((((((..((((((.(.(((((............))))).).))))))..))))))))))))..))(((....))).....	.(((((.......)))))....(((.((..(((((((((................)))))))))..))..)))..(((((((.((((..((....))..)))).)))))))............	...((((((((((((((((((((((((((((((((((((..........................(((.......(((((((.((((..((....))..)))).))))))).........)))..))))))))))))))))))))))))))))))))))))..............(((.((((......((((...))))......))))...)))(((....))).....	(((((.(((((......((..((((((((((((..((((((.(.(((((............))))).).))))))..))))))))))))..))(((....))).....))))).)))))......((..((((((((((((..((((((.(.(((((............))))).).))))))..))))))))))))..))(((....))).....	.(((((.......)))))....(((.((..((((((((((((...(((((((((.(((((((((..((..(((..(((((((.((((..((....))..)))).))))))).............(((((.......)))))....))).))..))))))))))))...))))))))).)))))))))..))..)))..(((((((.((((..((....))..)))).)))))))............	2	11	0	-43.9886
30	220	AUUGAUUAAUGAAGACUCCCAAUUUCUAUUUGUGA	GGGUCACAAAUAGAAAUUGGGAGUCUUCAUUAAUCAAUAUAGGACTTTAGAACAGAGGAGATAAAGATGUAUAUUAUGUAAUGAAGAAACCUGGCGGCAGCGCAAAAG	TAATACGACTCACTATAGGGTCACAAATAGAAATTGGGAGTCTTCATTAATCAATATAGGACTTTAGAACAGAGGAGATAAAGATGTATATTATGTAATGAAGAAACCTGGCGGCAGCGCAAAAG	GGGAUUGAUUAAUGAAGACUCCCAAUUUCUAUUUGUGAAUCGUCAUCUCACAAUUGAAAGAUGUGAAUCAAAUCAAUUCCAAGUUGAAGAAAGAAUUGAAUAUUCACUGAUCAAAUCAUUCAA	TAATACGACTCACTATAGGGATTGATTAATGAAGACTCCCAATTTCTATTTGTGAATCGTCATCTCACAATTGAAAGATGTGAATCAAATCAATTCCAAGTTGAAGAAAGAATTGAATATTCACTGATCAAATCATTCAA	-10.9	-22.7	-21.7	-78.5	-49.4	-51.4	34.1	.((((.(((((..(((......(((....)))......)))..)))))...))))(((....))).....	..................(((..(((((((((...((((((.(.(((((............))))).).))))))...)))))))))..))).(((....))).....	((((((((((.((((.((.((.(((.......))).)).)).)))).(((((.........)))))....))))))))))........(((.((.((((...........)))).)).)))..	...(((((((((((((((((((((((((((((((((((.((............(((((.(((((((((....(((((((.............)))))))..)))))).......))).))))))).))))))))))))))))))))))))))))))))))).((((.(((((..(((......(((....)))......)))..)))))...))))(((....))).....	..................(((..(((((((((...((((((.(.(((((............(((((.(.((((((...(((((((((..(((.(((....))).......................)))..)))))))))...)))))).).)))))............))))).).))))))...)))))))))..))).(((....))).....	((((((((((...((((........))))......(((.(((.(((((..((((((..((((((((.(((((((((((((........(((.((.((((...........)))).)).)))..))))))))))...((((........))))......))).))).)))))..))))))..)))))))).)))))))))))))........(((.((.((((...........)))).)).)))..	2	15	1	-45.2867
31	53	AAGCAAAGAAAAGUUAAGAAAGCGAGAAUAAAAAA	GGGUUUUUUAUUCUCGCUUUCUUAACUUUUCUUUGCUUAUAGGACTTTAGAACAGAGGAGATAAAGATGUAUAAGAUGAGAAAAGUUAACCUGGCGGCAGCGCAAAAG	TAATACGACTCACTATAGGGTTTTTTATTCTCGCTTTCTTAACTTTTCTTTGCTTATAGGACTTTAGAACAGAGGAGATAAAGATGTATAAGATGAGAAAAGTTAACCTGGCGGCAGCGCAAAAG	GGGAAGCAAAGAAAAGUUAAGAAAGCGAGAAUAAAAAAAAGGAUAGGUGCAGAGACUCAAUGGAAGCUGUUCUAACAAAUGGGGUUGACGAUAUUUCCUUUCGUGUUAGGAAAAGAAUCCUUC	TAATACGACTCACTATAGGGAAGCAAAGAAAAGTTAAGAAAGCGAGAATAAAAAAAAGGATAGGTGCAGAGACTCAATGGAAGCTGTTCTAACAAATGGGGTTGACGATATTTCCTTTCGTGTTAGGAAAAGAATCCTTC	-6.2	-27.2	-16.5	-73.3	-62.5	-39	29.6	.(((((((((....((......(((....)))......))...)))))...))))(((....))).....	.............(((((...((((((((((((..((((((.(.(((((............))))).).))))))..))))))))))))...)))))...........	.............................................(((......)))....(((..((.((((((((...((((............))))...))))))))..))..)))...	...(((((((((((((((((((((((((((((((((((.......(((......)))....(((..((.((((((((...((((............))))...))))))))..))..)))......))))))))))))))))))))))))))))))))))).(((((((((....((......(((....)))......))...)))))...))))(((....))).....	.............(((((...((((((((((((..((((((.(.(((((............))))).).))))))..))))))))))))...)))))..((((..................(((((...((((((((((((..((((((.(.(((((............))))).).))))))..))))))))))))...)))))..)))).....	.......................................((..(..((((..(..((....(((..((.((((((((...((((............))))...))))))))..))..)))..........................................))..)..))))..)..))....(((..((.((((((((...((((............))))...))))))))..))..)))...	5	14	1	-48.3782
32	195	GUAUUUGUACUGAAAUACUAUUUCAAUUGAUUAAU	GGGAUUAAUCAAUUGAAAUAGUAUUUCAGUACAAAUACAUAGGACTTTAGAACAGAGGAGATAAAGATGUAUGUAAUGGUACUGAAAAACCUGGCGGCAGCGCAAAAG	TAATACGACTCACTATAGGGATTAATCAATTGAAATAGTATTTCAGTACAAATACATAGGACTTTAGAACAGAGGAGATAAAGATGTATGTAATGGTACTGAAAAACCTGGCGGCAGCGCAAAAG	GGGUAUUUGUACUGAAAUACUAUUUCAAUUGAUUAAUGAAGACUCCCAAUUUCUAUUUGUGAAUCGUCAUCUCACAAUUGAAAGAUGUGAAUCAAAUCAAUUCCAAGUUGAAGAAAGAAUUG	TAATACGACTCACTATAGGGTATTTGTACTGAAATACTATTTCAATTGATTAATGAAGACTCCCAATTTCTATTTGTGAATCGTCATCTCACAATTGAAAGATGTGAATCAAATCAATTCCAAGTTGAAGAAAGAATTG	-9.2	-23.8	-21.4	-70.8	-56.4	-48.6	25.6	.((((..(((((.((.....(.(((......))).)....)).)))))...))))(((....))).....	....................((.(((((((((...((((((.(.(((((............))))).).))))))...))))))))).))...(((....))).....	.(((((((......))))))).(((((((((....((((.((.((.(((.......))).)).)).))))....)))))))))(((....)))...((((((...))))))...........	..((((((((((((((((((((((((((((((((((.......((((..(((((.....(((.(((.(((((..(....)..)))))))).)))..((((((...)))))))))))......)))))))))))))))))))))))))))))))))))))).((((..(((((.((.....(.(((......))).)....)).)))))...))))(((....))).....	..((((((((..........((.(((((((((...((((((.(.(((((............))))).).))))))...))))))))).))...(((....))).......))))))))..........((.(((((((((...((((((.(.(((((............))))).).))))))...))))))))).))...(((....))).....	.(((((((......))))))).(((((((((....((((.((.((.(((.......))).)).)).))))....)))))))))(((....)))....((((((....((.((....((((((.(((((((......))))))).(((((((((....((((.((.((.(((.......))).)).)).))))....)))))))))(((....)))....))))))....)).))....))))))	0	13	0	-55.8915
33	314	GAAUAUUCACUGAUCAAAUCAUUCAAUUCACUCCA	GGGUGGAGUGAAUUGAAUGAUUUGAUCAGUGAAUAUUCAUAGGACTTTAGAACAGAGGAGATAAAGATGUAUGAAAUGUCACUGAUCAACCUGGCGGCAGCGCAAAAG	TAATACGACTCACTATAGGGTGGAGTGAATTGAATGATTTGATCAGTGAATATTCATAGGACTTTAGAACAGAGGAGATAAAGATGTATGAAATGTCACTGATCAACCTGGCGGCAGCGCAAAAG	GGGAAUAUUCACUGAUCAAAUCAUUCAAUUCACUCCAUCAUAGUCUGAUAGAUCUUUUGAAGAACUGAUUAAUCGGACGAGAAUAAAGAGAGAGUCCCAUUCUACAUGUCAAUACUGACAAC	TAATACGACTCACTATAGGGAATATTCACTGATCAAATCATTCAATTCACTCCATCATAGTCTGATAGATCTTTTGAAGAACTGATTAATCGGACGAGAATAAAGAGAGAGTCCCATTCTACATGTCAATACTGACAAC	-10	-27.7	-22.5	-88.9	-60.8	-52	38.7	..............(((.(..(((...(((((.....)))))....)))..))))(((....))).....	((((..................((((((((((...((((((.(.(((((............))))).).))))))...)))))))))))))).(((....))).....	(((.........((((...))))....((((.(((.......(((((((.((((..((....))..)))).))))))).........))).)))))))........(((((....)))))..	..(((((((((((((((((((((((((((((((((((((...(((((((.((((..((....))..)))).))))))).(((((...((.....))..)))))...(((((....)))))...)))))))))))))))))))))))))))))))))))))..............(((.(..(((...(((((.....)))))....)))..))))(((....))).....	((((..................((((((((((...((((((.(.(((((............))))).).))))))...))))))))))((((.(((....))).....))))..................((((((((((...((((((.(.(((((............))))).).))))))...)))))))))))))).(((....))).....	(((.........((((((.........((((.(((.......(((((((.((((..((....))..)))).))))))).........))).))))(((........(((((....)))))..))).........)))))).........((((.(((.......(((((((.((((..((....))..)))).))))))).........))).)))))))........(((((....)))))..	4	12	0	-59.286
34	151	CGUGUUAGGAAAAGAAUCCUUCCAUCGAAAUUAUA	GGGUAUAAUUUCGAUGGAAGGAUUCUUUUCCUAACACGAUAGGACTTTAGAACAGAGGAGATAAAGATGUAUCGUAUGAGGAAAAGAAACCUGGCGGCAGCGCAAAAG	TAATACGACTCACTATAGGGTATAATTTCGATGGAAGGATTCTTTTCCTAACACGATAGGACTTTAGAACAGAGGAGATAAAGATGTATCGTATGAGGAAAAGAAACCTGGCGGCAGCGCAAAAG	GGGCGUGUUAGGAAAAGAAUCCUUCCAUCGAAAUUAUAAAAAGGUACGUAUUUGUACUGAAAUACUAUUUCAAUUGAUUAAUGAAGACUCCCAAUUUCUAUUUGUGAAUCGUCAUCUCACAAU	TAATACGACTCACTATAGGGCGTGTTAGGAAAAGAATCCTTCCATCGAAATTATAAAAAGGTACGTATTTGTACTGAAATACTATTTCAATTGATTAATGAAGACTCCCAATTTCTATTTGTGAATCGTCATCTCACAAT	-8.5	-29.8	-21.9	-79.5	-65.2	-52.4	27.8	.((((.((((....((.....((((......))))...))....))))...))))(((....))).....	..................(((.((((((((((...((((((.(.(((((............))))).).))))))...)))))))))).))).(((....))).....	(((.((.((.((((........))))...(((((........((((((....))))))........)))))............)).)).))).........((((((.........)))))).	(.((((((((((((((((((((((((((((((((((((.....(((((....)))))((((((...)))))).................(((.........((((((.........)))))).)))))))))))))))))))))))))))))))))))))((((.(.(((((............))))).).))))((.(.(((........))).)..)).)).).....	..........((.((.(((((.((((((((((...((((((.(.(((((............))))).).))))))...)))))))))).))).(((....)))...............)).)).))(((.((((((((((...((((((.(.(((((............))))).).))))))...)))))))))).))).(((....))).....	(((.((.((.((((........))))...(((((........((((((....))))))........))))).((((((((((.((.((.(((.........((((((.........)))))).))).)).)).((((........))))...(((((........((((((....))))))........))))).)))))))))).)).)).))).........((((((.........)))))).	2	13	2	-61.679
35	15	UAACAAUGGGCAAUCCUGAGCCAAAUCCCGUUUUC	GGGAAAACGGGAUUUGGCUCAGGAUUGCCCAUUGUUAUAUGGACTTTAGAACAGAGGAGATAAAGATGAUAUAAAUGUGGGCAAUCAACCUGGCGGCAGCGCAAAAG	TAATACGACTCACTATAGGGAAAACGGGATTTGGCTCAGGATTGCCCATTGTTATATGGACTTTAGAACAGAGGAGATAAAGATGATATAAATGTGGGCAATCAACCTGGCGGCAGCGCAAAAG	GGGUAACAAUGGGCAAUCCUGAGCCAAAUCCCGUUUUCUGAAAGCAAAGAAAAGUUAAGAAAGCGAGAAUAAAAAAAAGGAUAGGUGCAGAGACUCAAUGGAAGCUGUUCUAACAAAUGGGGU	TAATACGACTCACTATAGGGTAACAATGGGCAATCCTGAGCCAAATCCCGTTTTCTGAAAGCAAAGAAAAGTTAAGAAAGCGAGAATAAAAAAAAGGATAGGTGCAGAGACTCAATGGAAGCTGTTCTAACAAATGGGGT	-6.6	-29.5	-24.8	-82.7	-64.9	-52.8	28.4	..............(((.(..(((.....(.(((....))).)...)))..))))(((....))).....	........(.(...(.((.(((((((((((((..((((((.(.(((((............))))).).))))))..)))))))))...)))))).)...).).....	((((.....((.((.(((((........((.((((((((...(((........))).)))))))).)).........)))))..)).))...))))..(((((....)))))...........	..(((((((((((((((((((((((((((((((((((((......................................(((((((.(.((.........))..).))))))).............))))))))))))))))))))))))))))))))))))).............(((.(..(((.....(.(((....))).)...)))..))))(((....))).....	.......((((..(((((.(((((((((((((..((((((.(.(((((............))))).).))))))..))))))))))..(((((((....)))............))))..))))).)))((((((((((..((((((.(.(((((............))))).).))))))..))))))))))..))))(((....))).....	((((.....((.((.(((((........((.((((((((...(((........))).)))))))).)).........)))))..)).))...))))..(((((....(((((...........((((.....((.((.(((((........((.((((((((...(((........))).)))))))).)).........)))))..)).))...))))..)))))....)))))...........	5	9	0	-61.8068
36	270	UUGAAAGAUGUGAAUCAAAUCAAUUCCAAGUUGAA	GGGUUCAACUUGGAAUUGAUUUGAUUCACAUCUUUCAAUAUGGACTTTAGAACAGAGGAGATAAAGATGAUAUUGAUGGAUGUGAAUAACCUGGCGGCAGCGCAAAAG	TAATACGACTCACTATAGGGTTCAACTTGGAATTGATTTGATTCACATCTTTCAATATGGACTTTAGAACAGAGGAGATAAAGATGATATTGATGGATGTGAATAACCTGGCGGCAGCGCAAAAG	GGGUUGAAAGAUGUGAAUCAAAUCAAUUCCAAGUUGAAGAAAGAAUUGAAUAUUCACUGAUCAAAUCAUUCAAUUCACUCCAUCAUAGUCUGAUAGAUCUUUUGAAGAACUGAUUAAUCGGAC	TAATACGACTCACTATAGGGTTGAAAGATGTGAATCAAATCAATTCCAAGTTGAAGAAAGAATTGAATATTCACTGATCAAATCATTCAATTCACTCCATCATAGTCTGATAGATCTTTTGAAGAACTGATTAATCGGAC	-5.9	-28.2	-27.2	-79.5	-62.8	-62	24.1	......(((((............))))).(.(((((....))))).)........(((....))).....	(((((..................((((((((((.(((((((.(.(((((............))))).).))))))).))))))))))))))).(((....))).....	((((((((.(((((((((....(((((((.............)))))))..)))))).......))).))))))))...........(((((((.((((..((....))..)))).)))))))	((((((((((((((((((((((((((((((((((((((....(((((((((................)))))))))..(((......(((((((.((((..((....))..)))).)))))))))))))))))))))))))))))))))))))))))))))).....(((((............))))).(.(((((....))))).)....))..(((....))).....	(((((.......((((((((((.((((((((((.(((((((.(.(((((............))))).).))))))).))))))))))(((((.(((....))).....))))).......)))))))))).((((((((((.(((((((.(.(((((............))))).).))))))).))))))))))))))).(((....))).....	((((((((.(((((((((....(((((((.............)))))))..))))))((((((.(((.((((((((...........(((((((.((((..((....))..)))).))))))))))))))).)))((((((....(((((((.............)))))))..)))))))))))).))).))))))))...........(((((((.((((..((....))..)))).)))))))	5	12	0	-68.951
37	121	CUAACAAAUGGGGUUGACGAUAUUUCCUUUCGUGU	GGGACACGAAAGGAAAUAUCGUCAACCCCAUUUGUUAGAUAGGACTTTAGAACAGAGGAGATAAAGATGUAUCUAAUGAAUGGGGUUAACCUGGCGGCAGCGCAAAAG	TAATACGACTCACTATAGGGACACGAAAGGAAATATCGTCAACCCCATTTGTTAGATAGGACTTTAGAACAGAGGAGATAAAGATGTATCTAATGAATGGGGTTAACCTGGCGGCAGCGCAAAAG	GGGCUAACAAAUGGGGUUGACGAUAUUUCCUUUCGUGUUAGGAAAAGAAUCCUUCCAUCGAAAUUAUAAAAAGGUACGUAUUUGUACUGAAAUACUAUUUCAAUUGAUUAAUGAAGACUCCCA	TAATACGACTCACTATAGGGCTAACAAATGGGGTTGACGATATTTCCTTTCGTGTTAGGAAAAGAATCCTTCCATCGAAATTATAAAAAGGTACGTATTTGTACTGAAATACTATTTCAATTGATTAATGAAGACTCCCA	-11.8	-32.3	-21.1	-89.3	-70.7	-50.8	35.9	.((((((((((...((....(((((......)))))..))..))))))...))))(((....))).....	....................((.((((((((((((((((((.(.(((((............))))).).)))))))))))))))))).))...(((....))).....	...........(((((((..(((....)).(((((((..((((......))))..)).))))).........((((((....))))))(((((...)))))...........)..))).))))	...(((((((((((((((((((((((((((((((((((..((((........))))...(((((........((((((....))))))........)))))..................(((.)))))))))))))))))))))))))))))))))))))).((((((((((...((....(((((......)))))..))..))))))...))))(((....))).....	..................(((((((((((((((((((((((.(.(((((............))))).).))))))))))))))))).....))))))..((((.......................(((((((((((((((((((((((.(.(((((............))))).).))))))))))))))))).....))))))..)))).....	...........(((((((..(((....)).(((((((..((((......))))..)).)))))..........(((((....)))))((((((...))))))(((((((((((..(((.((((...........)))))))..).........(((((((..((((......))))..)).))))).........((((((....))))))(((((...))))).)))))))))))..))).))))	0	15	0	-78.2641
38	21	UGGGCAAUCCUGAGCCAAAUCCCGUUUUCUGAAAG	GGGCUUUCAGAAAACGGGAUUUGGCUCAGGAUUGCCCAUAUGGACTTTAGAACAGAGGAGATAAAGATGAUAUGGAUGAUCCUGAGCAACCUGGCGGCAGCGCAAAAG	TAATACGACTCACTATAGGGCTTTCAGAAAACGGGATTTGGCTCAGGATTGCCCATATGGACTTTAGAACAGAGGAGATAAAGATGATATGGATGATCCTGAGCAACCTGGCGGCAGCGCAAAAG	GGGUGGGCAAUCCUGAGCCAAAUCCCGUUUUCUGAAAGCAAAGAAAAGUUAAGAAAGCGAGAAUAAAAAAAAGGAUAGGUGCAGAGACUCAAUGGAAGCUGUUCUAACAAAUGGGGUUGACGA	TAATACGACTCACTATAGGGTGGGCAATCCTGAGCCAAATCCCGTTTTCTGAAAGCAAAGAAAAGTTAAGAAAGCGAGAATAAAAAAAAGGATAGGTGCAGAGACTCAATGGAAGCTGTTCTAACAAATGGGGTTGACGA	-7.9	-35.2	-23.5	-88.4	-75.5	-53.5	29.7	..............(((.(..(.....(((.((....)).))).....)..))))(((....))).....	..............((((.....(((((((((((.((((((.(.(((((............))))).).)))))).)))))))))))..))))(((....))).....	((((..((((((((........((.((((((((...(((........))).)))))))).)).........)))))...)))....))))...(..((((.(..........).))))..)..	..(((((((((((((((((((((((((((((((((((((................................(((((((.(.((.........))..).)))))))....................))))))))))))))))))))))))))))))))))))).............(((.(..(.....(((.((....)).))).....)..))))(((....))).....	(.(((.........((((.....(((((((((((.((((((.(.(((((............))))).).)))))).)))))))))))..))))((.(((((.(.....).))).........((((.....(((((((((((.((((((.(.(((((............))))).).)))))).)))))))))))..)))))).))))).).....	((((.(((........)))..))))((((((((...(((........))).))))))))............(((((((.(.(((((.(((..((.(..(((((((..................((((.(((........)))..))))((((((((...(((........))).))))))))............))))))).).))))).)))..))..).)))))))..................	4	9	0	-90.4131
39	198	UUUGUACUGAAAUACUAUUUCAAUUGAUUAAUGAA	GGGUUCAUUAAUCAAUUGAAAUAGUAUUUCAGUACAAAUAUGGACTTTAGAACAGAGGAGATAAAGATGAUAUUUAUGCUGAAAUACAACCUGGCGGCAGCGCAAAAG	TAATACGACTCACTATAGGGTTCATTAATCAATTGAAATAGTATTTCAGTACAAATATGGACTTTAGAACAGAGGAGATAAAGATGATATTTATGCTGAAATACAACCTGGCGGCAGCGCAAAAG	GGGUUUGUACUGAAAUACUAUUUCAAUUGAUUAAUGAAGACUCCCAAUUUCUAUUUGUGAAUCGUCAUCUCACAAUUGAAAGAUGUGAAUCAAAUCAAUUCCAAGUUGAAGAAAGAAUUGAAU	TAATACGACTCACTATAGGGTTTGTACTGAAATACTATTTCAATTGATTAATGAAGACTCCCAATTTCTATTTGTGAATCGTCATCTCACAATTGAAAGATGTGAATCAAATCAATTCCAAGTTGAAGAAAGAATTGAAT	-6.6	-24.9	-21.8	-71.8	-60.2	-46.8	25.1	..............(((...(((((.......)))))...)))............(((....))).....	(((((..................(((((((((((.((((((.(.(((((............))))).).)))))).)))))))))))))))).(((....))).....	(((.(((...(((..(((..(((((((((....((((.((.((.(((.......))).)).)).))))....)))))))))...)))..)))...))).))).....................	..((((((((((((((((((((((((((((((((((((....(((............(((.(((.(((((..(....)..)))))))).)))..(((((((.............)))))))..))))))))))))))))))))))))))))))))))))))).............(((...(((((.......)))))...)))............(((....))).....	(((((......((((((((....(((((((((((.((((((.(.(((((............))))).).)))))).)))))))))))(((((.(((....))).....)))))......))))))))....(((((((((((.((((((.(.(((((............))))).).)))))).)))))))))))))))).(((....))).....	..........(((..(((..(((((((((....((((.((.((.(((.......))).)).)).))))....)))))))))...)))..)))..(((((((....((.((....(((((((............(((..(((..(((((((((....((((.((.((.(((.......))).)).)).))))....)))))))))...)))..)))..)))))))....)).))....)))))))..	5	8	0	-98.5735
40	204	CUGAAAUACUAUUUCAAUUGAUUAAUGAAGACUCC	GGGAGUCUUCAUUAAUCAAUUGAAAUAGUAUUUCAGAUAGGACTTTAGAACAGAGGAGATAAAGATGUAUCUGAUGUACUAUUUCAACCUGGCGGCAGCGCAAAAG	TAATACGACTCACTATAGGGAGTCTTCATTAATCAATTGAAATAGTATTTCAGATAGGACTTTAGAACAGAGGAGATAAAGATGTATCTGATGTACTATTTCAACCTGGCGGCAGCGCAAAAG	GGGCUGAAAUACUAUUUCAAUUGAUUAAUGAAGACUCCCAAUUUCUAUUUGUGAAUCGUCAUCUCACAAUUGAAAGAUGUGAAUCAAAUCAAUUCCAAGUUGAAGAAAGAAUUGAAUAUUCAC	TAATACGACTCACTATAGGGCTGAAATACTATTTCAATTGATTAATGAAGACTCCCAATTTCTATTTGTGAATCGTCATCTCACAATTGAAAGATGTGAATCAAATCAATTCCAAGTTGAAGAAAGAATTGAATATTCAC	-12.5	-28.8	-21.6	-84.8	-66.7	-49.2	34.4	.((((....(((.(((..(((.(((....))).)))..))).)))......))))(((....))).....	...................((((((((((((.(((((((.(.(((((............))))).).))))))).))))))))))))....(((....))).....	..............(((((((((....((((.((.((.(((.......))).)).)).))))....)))))))))...((((((....(((((((.............)))))))..))))))	...((((((((((((((((((((((((((((((((((((..((((...((((((.........))))))..))))...((((((....(((((((.............)))))))..)))))))))))))))))))))))))))))))))))))))))).((((....(((.(((..(((.(((....))).)))..))).)))......))))(((....))).....	.((((.((((.........((((((((((((.(((((((.(.(((((............))))).).))))))).))))))))))))....(((....)))......)))).)))).........((((((((((((.(((((((.(.(((((............))))).).))))))).))))))))))))....(((....))).....	..............(((((((((....((((.((.((.(((.......))).)).)).))))....)))))))))...((((((....(((((((....((.((....(((((((..((((((..............(((((((((....((((.((.((.(((.......))).)).)).))))....)))))))))...))))))....)))))))....)).))....)))))))..))))))	0	16	0	-116.628
41	13	AUUAACAAUGGGCAAUCCUGAGCCAAAUCCCGUUU	GGGAAACGGGAUUUGGCUCAGGAUUGCCCAUUGUUAAUAUAGGACTTTAGAACAGAGGAGATAAAGATGUAUAUUAUGAAUGGGCAAAACCUGGCGGCAGCGCAAAAG	TAATACGACTCACTATAGGGAAACGGGATTTGGCTCAGGATTGCCCATTGTTAATATAGGACTTTAGAACAGAGGAGATAAAGATGTATATTATGAATGGGCAAAACCTGGCGGCAGCGCAAAAG	GGGAUUAACAAUGGGCAAUCCUGAGCCAAAUCCCGUUUUCUGAAAGCAAAGAAAAGUUAAGAAAGCGAGAAUAAAAAAAAGGAUAGGUGCAGAGACUCAAUGGAAGCUGUUCUAACAAAUGGG	TAATACGACTCACTATAGGGATTAACAATGGGCAATCCTGAGCCAAATCCCGTTTTCTGAAAGCAAAGAAAAGTTAAGAAAGCGAGAATAAAAAAAAGGATAGGTGCAGAGACTCAATGGAAGCTGTTCTAACAAATGGG	-7.2	-31.8	-22.1	-83.3	-68.9	-52.1	29.4	.((((..(((.(..((.....((((........)))).....))..).)))))))(((....))).....	.......(.(...(.((.((((.(((((((((..(((((((.(.(((((............))))).).)))))))..)))))))))..)))))).)...).).....	(((((...((.((((...(((((.(((..((((((((((((...(((........))).)))))))).............)))).))).))).)))))).))......)))))..........	...((((((((((((((((((((((((((((((((((((((......................................(((((((.(.((.........))..).)))))))..........)))))))))))))))))))))))))))))))))))))).((((..(((.(..((.....((((........)))).....))..).)))))))(((....))).....	.............((.((((((.(((((((((..(((((((.(.(((((............))))).).)))))))..)))))))))..))))).).))((((..................((.((((((.(((((((((..(((((((.(.(((((............))))).).)))))))..)))))))))..))))).).)))))).....	((((((..(....)..))))))...(((..((.((((((((...(((........))).)))))))).)).........(((((((.(.(((((.(((..((.(..(((((((......(((.((((((..(....)..))))))...)))..((.((((((((...(((........))).)))))))).)).........))))))).).))))).)))..))..).)))))))......))).	7	11	0	-117.609
42	14	UUAACAAUGGGCAAUCCUGAGCCAAAUCCCGUUUU	GGGAAAACGGGAUUUGGCUCAGGAUUGCCCAUUGUUAAUAUGGACTTTAGAACAGAGGAGATAAAGATGAUAUUAAUGAUGGGCAAUAACCUGGCGGCAGCGCAAAAG	TAATACGACTCACTATAGGGAAAACGGGATTTGGCTCAGGATTGCCCATTGTTAATATGGACTTTAGAACAGAGGAGATAAAGATGATATTAATGATGGGCAATAACCTGGCGGCAGCGCAAAAG	GGGUUAACAAUGGGCAAUCCUGAGCCAAAUCCCGUUUUCUGAAAGCAAAGAAAAGUUAAGAAAGCGAGAAUAAAAAAAAGGAUAGGUGCAGAGACUCAAUGGAAGCUGUUCUAACAAAUGGGG	TAATACGACTCACTATAGGGTTAACAATGGGCAATCCTGAGCCAAATCCCGTTTTCTGAAAGCAAAGAAAAGTTAAGAAAGCGAGAATAAAAAAAAGGATAGGTGCAGAGACTCAATGGAAGCTGTTCTAACAAATGGGG	-6.2	-35.1	-24.9	-84.3	-75.5	-54.2	24.3	(((.(.(((((............))))).).)))........(((......))).(((....))).....	........(.(...(.((.((((((((((((((((((((((.(.(((((............))))).).))))))))))))))))))..)))))).)...).).....	(((((.....((.((.(((((........((.((((((((...(((........))).)))))))).)).........)))))..)).))..)))))..(((((....)))))..........	((((((((((((((((((((((((((((((((((((((((......................................(((((((.(.((.........))..).)))))))............))))))))))))))))))))))))))))))))))((((((.(.(((((............))))).).))))))...........)))))).(((....))).....	..............((.((((((((((((((((((((((((.(.(((((............))))).).))))))))))))))))))..))))).).))((((...................((.((((((((((((((((((((((((.(.(((((............))))).).))))))))))))))))))..))))).).)))))).....	.((((..((.((((...(((((.(((..((((((((((((...(((........))).)))))))).............((((.(((.(((.((((((.((..((((.................))))..)).))))...))))).)))..))))((((((((...(((........))).)))))))).............)))).))).))).)))))).))..))))................	6	13	0	-118.205
43	113	AAGCUGUUCUAACAAAUGGGGUUGACGAUAUUUCC	GGGAAAUAUCGUCAACCCCAUUUGUUAGAACAGCUUAUAGGACTTTAGAACAGAGGAGATAAAGATGUAUAAGAUGUUCUAACAAAACCUGGCGGCAGCGCAAAAG	TAATACGACTCACTATAGGGAAATATCGTCAACCCCATTTGTTAGAACAGCTTATAGGACTTTAGAACAGAGGAGATAAAGATGTATAAGATGTTCTAACAAAACCTGGCGGCAGCGCAAAAG	GGGAAGCUGUUCUAACAAAUGGGGUUGACGAUAUUUCCUUUCGUGUUAGGAAAAGAAUCCUUCCAUCGAAAUUAUAAAAAGGUACGUAUUUGUACUGAAAUACUAUUUCAAUUGAUUAAUGAA	TAATACGACTCACTATAGGGAAGCTGTTCTAACAAATGGGGTTGACGATATTTCCTTTCGTGTTAGGAAAAGAATCCTTCCATCGAAATTATAAAAAGGTACGTATTTGTACTGAAATACTATTTCAATTGATTAATGAA	-12.8	-29.1	-25	-90.1	-63.3	-56.8	36	.((((...((((((((......(((....)))......)))))))).....))))(((....))).....	(((.............))).((((((((((((.((((((.(.(((((............))))).).)))))).)))))))))))).....(((....))).....	((((..((.((((((((...((((............))))...))))))))..))..))))......(((((........((((((....))))))........)))))..............	...((((((((((((((((((((((((((((((((((((...(((..((((......))))..))).(((((........((((((....))))))........)))))..............)))))))))))))))))))))))))))))))))))).((((...((((((((......(((....)))......)))))))).....))))(((....))).....	(((.............))).((((((((((((.((((((.(.(((((............))))).).)))))).))))))))))))..(((.((.(((........(((.............))).((((((((((((.((((((.(.(((((............))))).).)))))).))))))))))))..))).)).)))........	((((..((.((((((((...((((............))))...))))))))..))..))))......(((((........((((((....))))))........))))).((((((((((...((((..((.((((((((...((((............))))...))))))))..))..))))......(((((........((((((....))))))........))))).))))))))))...	5	15	0	-183.92
44	193	ACGUAUUUGUACUGAAAUACUAUUUCAAUUGAUUA	GGGUAAUCAAUUGAAAUAGUAUUUCAGUACAAAUACGUAUAGGACTTTAGAACAGAGGAGATAAAGATGUAUACGAUGUUGUACUGAAACCUGGCGGCAGCGCAAAAG	TAATACGACTCACTATAGGGTAATCAATTGAAATAGTATTTCAGTACAAATACGTATAGGACTTTAGAACAGAGGAGATAAAGATGTATACGATGTTGTACTGAAACCTGGCGGCAGCGCAAAAG	GGGACGUAUUUGUACUGAAAUACUAUUUCAAUUGAUUAAUGAAGACUCCCAAUUUCUAUUUGUGAAUCGUCAUCUCACAAUUGAAAGAUGUGAAUCAAAUCAAUUCCAAGUUGAAGAAAGAAU	TAATACGACTCACTATAGGGACGTATTTGTACTGAAATACTATTTCAATTGATTAATGAAGACTCCCAATTTCTATTTGTGAATCGTCATCTCACAATTGAAAGATGTGAATCAAATCAATTCCAAGTTGAAGAAAGAAT	-11	-26.2	-20.5	-73.4	-62.6	-48.4	26.7	.((((..(((((.((((....((((......))).)....)))).))))).))))(((....))).....	((((..................((((((((((...((((((.(.(((((............))))).).))))))...)))))))))))))).(((....))).....	((((.((((((......))))))..(((((((((....((((.((.((.(((.......))).)).)).))))....)))))))))(((....))).......))))................	...(((((((((((((((((((((((((((((((((((.........(((..(((((.....(((.(((.(((((..(....)..)))))))).)))..((((((...)))))))))))....)))))))))))))))))))))))))))))))))))))).((((..(((((.((((....((((......))).)....)))).))))).))))(((....))).....	((((..((((((((........((((((((((...((((((.(.(((((............))))).).))))))...))))))))))((((.(((....))).....))))..))))))))........((((((((((...((((((.(.(((((............))))).).))))))...)))))))))))))).(((....))).....	((((.((((((......))))))..(((((((((....((((.((.((.(((.......))).)).)).))))....)))))))))(((.(((.(((.(((..((((................)))).((((((......))))))..(((((((((....((((.((.((.(((.......))).)).)).))))....)))))))))))).))).))).)))..))))................	4	15	0	-201.467
45	22	GGGCAAUCCUGAGCCAAAUCCCGUUUUCUGAAAGC	GGGCUUUCAGAAAACGGGAUUUGGCUCAGGAUUGCCCAUAGGACTTTAGAACAGAGGAGATAAAGATGUAUGGGAUGUCCUGAGCCAACCUGGCGGCAGCGCAAAAG	TAATACGACTCACTATAGGGCTTTCAGAAAACGGGATTTGGCTCAGGATTGCCCATAGGACTTTAGAACAGAGGAGATAAAGATGTATGGGATGTCCTGAGCCAACCTGGCGGCAGCGCAAAAG	GGGCAAUCCUGAGCCAAAUCCCGUUUUCUGAAAGCAAAGAAAAGUUAAGAAAGCGAGAAUAAAAAAAAGGAUAGGUGCAGAGACUCAAUGGAAGCUGUUCUAACAAAUGGGGUUGACGAU	TAATACGACTCACTATAGGGCAATCCTGAGCCAAATCCCGTTTTCTGAAAGCAAAGAAAAGTTAAGAAAGCGAGAATAAAAAAAAGGATAGGTGCAGAGACTCAATGGAAGCTGTTCTAACAAATGGGGTTGACGAT	-11.3	-43.3	-22.6	-89.4	-91.7	-53.1	23.5	.(((((((((...(((.............)))...))).)))))).((((...)))).............	..............((((..((((((((((((..((((((.(.(((((............))))).).))))))..))))))))))))))))(((....))).....	.(((........))).(((((((((((((...(((........))).))))))).............(((((((.(.((.........))..).))))))).......))))))......	(((((((((((((((((((((((((((((((((((................................(((((((.(.((.........))..).))))))).....................))))))))))))))))))))))))))))))))))).(((((((((...(((.............)))...))).)))))).((((...)))).............	(.(((.........((((..((((((((((((..((((((.(.(((((............))))).).))))))..))))))))))))))))((.(((((.(.....).))).........((((..((((((((((((..((((((.(.(((((............))))).).))))))..)))))))))))))))))).))))).).....	.(((........))).(((((((((((((...(((........))).))))))).............(((((((.(.(((((.(((..((.(..(((((((.......((((((.......(((........))).))))))(((((((...(((........))).))))))).............))))))).).))))).)))..))..).))))))).......))))))......	4	12	0	-268.974
46	111	GGAAGCUGUUCUAACAAAUGGGGUUGACGAUAUUU	GGGAAAUAUCGUCAACCCCAUUUGUUAGAACAGCUUCCAUAGGACTTTAGAACAGAGGAGATAAAGATGUAUGGAAUGUGUUCUAACAACCUGGCGGCAGCGCAAAAG	TAATACGACTCACTATAGGGAAATATCGTCAACCCCATTTGTTAGAACAGCTTCCATAGGACTTTAGAACAGAGGAGATAAAGATGTATGGAATGTGTTCTAACAACCTGGCGGCAGCGCAAAAG	GGGAAGCUGUUCUAACAAAUGGGGUUGACGAUAUUUCCUUUCGUGUUAGGAAAAGAAUCCUUCCAUCGAAAUUAUAAAAAGGUACGUAUUUGUACUGAAAUACUAUUUCAAUUGAUUAAUG	TAATACGACTCACTATAGGGAAGCTGTTCTAACAAATGGGGTTGACGATATTTCCTTTCGTGTTAGGAAAAGAATCCTTCCATCGAAATTATAAAAAGGTACGTATTTGTACTGAAATACTATTTCAATTGATTAATG	-15.8	-32.9	-25	-99.6	-71.1	-56.8	41.7	.((((...((((((((.(....(((......)))....).))))))))...))))(((....))).....	(((.............)))..(((((((((((..(((((((.(.(((((............))))).).)))))))..)))))))))))....(((....))).....	((((..((.((((((((...((((............))))...))))))))..))..))))......(((((........((((((....))))))........)))))............	.((((((((((((((((((((((((((((((((((((((...(((..((((......))))..))).(((((........((((((....))))))........)))))............)))))))))))))))))))))))))))))))))))))).((((...((((((((.(....(((......)))....).))))))))...))))(((....))).....	...............(((((.(((((((((((..(((((((.(.(((((............))))).).)))))))..)))))))))))..))).))..((((....................(((((.(((((((((((..(((((((.(.(((((............))))).).)))))))..)))))))))))..))).))..)))).....	((((..((.((((((((...((((............))))...))))))))..))..))))......(((((........((((((....))))))........))))).((((((((((.((((..((.((((((((...((((............))))...))))))))..))..))))......(((((........((((((....))))))........))))).)))))))))).	6	14	0	-270.892
Click here to view the column explainations: https://yiplab.cse.cuhk.edu.hk/toehold/explain.php#result
Failed Sequenses
	Location	Region of detection	Reason of Failure
	1	AGAAACCCCGGAAUUAACAAUGGGCAAUCCUGAGC	Domain basepair number exceed
	2	GAAACCCCGGAAUUAACAAUGGGCAAUCCUGAGCC	Domain basepair number exceed
	3	AAACCCCGGAAUUAACAAUGGGCAAUCCUGAGCCA	Domain basepair number exceed
	4	AACCCCGGAAUUAACAAUGGGCAAUCCUGAGCCAA	Domain basepair number exceed
	5	ACCCCGGAAUUAACAAUGGGCAAUCCUGAGCCAAA	Unpreferred structure (not blocking hairpin / stop codon exist)
	6	CCCCGGAAUUAACAAUGGGCAAUCCUGAGCCAAAU	Domain basepair number exceed
	7	CCCGGAAUUAACAAUGGGCAAUCCUGAGCCAAAUC	Domain basepair number exceed
	8	CCGGAAUUAACAAUGGGCAAUCCUGAGCCAAAUCC	Unpreferred structure (not blocking hairpin / stop codon exist)
	9	CGGAAUUAACAAUGGGCAAUCCUGAGCCAAAUCCC	Domain basepair number exceed
	10	GGAAUUAACAAUGGGCAAUCCUGAGCCAAAUCCCG	Domain basepair number exceed
	11	GAAUUAACAAUGGGCAAUCCUGAGCCAAAUCCCGU	Domain basepair number exceed
	12	AAUUAACAAUGGGCAAUCCUGAGCCAAAUCCCGUU	Domain basepair number exceed
	16	AACAAUGGGCAAUCCUGAGCCAAAUCCCGUUUUCU	Domain basepair number exceed
	17	ACAAUGGGCAAUCCUGAGCCAAAUCCCGUUUUCUG	Domain basepair number exceed
	18	CAAUGGGCAAUCCUGAGCCAAAUCCCGUUUUCUGA	Domain basepair number exceed
	19	AAUGGGCAAUCCUGAGCCAAAUCCCGUUUUCUGAA	Domain basepair number exceed
	23	GGCAAUCCUGAGCCAAAUCCCGUUUUCUGAAAGCA	Domain basepair number exceed
	24	GCAAUCCUGAGCCAAAUCCCGUUUUCUGAAAGCAA	Unpreferred structure (not blocking hairpin / stop codon exist)
	25	CAAUCCUGAGCCAAAUCCCGUUUUCUGAAAGCAAA	Domain basepair number exceed
	26	AAUCCUGAGCCAAAUCCCGUUUUCUGAAAGCAAAG	Domain basepair number exceed
	27	AUCCUGAGCCAAAUCCCGUUUUCUGAAAGCAAAGA	Unpreferred structure (not blocking hairpin / stop codon exist)
	28	UCCUGAGCCAAAUCCCGUUUUCUGAAAGCAAAGAA	Domain basepair number exceed
	29	CCUGAGCCAAAUCCCGUUUUCUGAAAGCAAAGAAA	Domain basepair number exceed
	30	CUGAGCCAAAUCCCGUUUUCUGAAAGCAAAGAAAA	Domain basepair number exceed
	31	UGAGCCAAAUCCCGUUUUCUGAAAGCAAAGAAAAG	Domain basepair number exceed
	32	GAGCCAAAUCCCGUUUUCUGAAAGCAAAGAAAAGU	Domain basepair number exceed
	33	AGCCAAAUCCCGUUUUCUGAAAGCAAAGAAAAGUU	Domain basepair number exceed
	34	GCCAAAUCCCGUUUUCUGAAAGCAAAGAAAAGUUA	Domain basepair number exceed
	35	CCAAAUCCCGUUUUCUGAAAGCAAAGAAAAGUUAA	Domain basepair number exceed
	36	CAAAUCCCGUUUUCUGAAAGCAAAGAAAAGUUAAG	Domain basepair number exceed
	37	AAAUCCCGUUUUCUGAAAGCAAAGAAAAGUUAAGA	Domain basepair number exceed
	38	AAUCCCGUUUUCUGAAAGCAAAGAAAAGUUAAGAA	Domain basepair number exceed
	39	AUCCCGUUUUCUGAAAGCAAAGAAAAGUUAAGAAA	Domain basepair number exceed
	40	UCCCGUUUUCUGAAAGCAAAGAAAAGUUAAGAAAG	Unpreferred structure (not blocking hairpin / stop codon exist)
	41	CCCGUUUUCUGAAAGCAAAGAAAAGUUAAGAAAGC	Unpreferred structure (not blocking hairpin / stop codon exist)
	42	CCGUUUUCUGAAAGCAAAGAAAAGUUAAGAAAGCG	Domain basepair number exceed
	43	CGUUUUCUGAAAGCAAAGAAAAGUUAAGAAAGCGA	Unpreferred structure (not blocking hairpin / stop codon exist)
	44	GUUUUCUGAAAGCAAAGAAAAGUUAAGAAAGCGAG	Unpreferred structure (not blocking hairpin / stop codon exist)
	45	UUUUCUGAAAGCAAAGAAAAGUUAAGAAAGCGAGA	Domain basepair number exceed
	46	UUUCUGAAAGCAAAGAAAAGUUAAGAAAGCGAGAA	Unpreferred structure (not blocking hairpin / stop codon exist)
	47	UUCUGAAAGCAAAGAAAAGUUAAGAAAGCGAGAAU	Domain basepair number exceed
	48	UCUGAAAGCAAAGAAAAGUUAAGAAAGCGAGAAUA	Domain basepair number exceed
	49	CUGAAAGCAAAGAAAAGUUAAGAAAGCGAGAAUAA	Domain basepair number exceed
	50	UGAAAGCAAAGAAAAGUUAAGAAAGCGAGAAUAAA	Domain basepair number exceed
	54	AGCAAAGAAAAGUUAAGAAAGCGAGAAUAAAAAAA	Domain basepair number exceed
	55	GCAAAGAAAAGUUAAGAAAGCGAGAAUAAAAAAAA	Unpreferred structure (not blocking hairpin / stop codon exist)
	56	CAAAGAAAAGUUAAGAAAGCGAGAAUAAAAAAAAG	Unpreferred structure (consecutive A/G/C/T)
	57	AAAGAAAAGUUAAGAAAGCGAGAAUAAAAAAAAGG	Unpreferred structure (consecutive A/G/C/T)
	58	AAGAAAAGUUAAGAAAGCGAGAAUAAAAAAAAGGA	Unpreferred structure (not blocking hairpin / stop codon exist)
	59	AGAAAAGUUAAGAAAGCGAGAAUAAAAAAAAGGAU	Unpreferred structure (consecutive A/G/C/T)
	60	GAAAAGUUAAGAAAGCGAGAAUAAAAAAAAGGAUA	Unpreferred structure (consecutive A/G/C/T)
	61	AAAAGUUAAGAAAGCGAGAAUAAAAAAAAGGAUAG	Unpreferred structure (consecutive A/G/C/T)
	62	AAAGUUAAGAAAGCGAGAAUAAAAAAAAGGAUAGG	Unpreferred structure (consecutive A/G/C/T)
	63	AAGUUAAGAAAGCGAGAAUAAAAAAAAGGAUAGGU	Unpreferred structure (consecutive A/G/C/T)
	64	AGUUAAGAAAGCGAGAAUAAAAAAAAGGAUAGGUG	Unpreferred structure (consecutive A/G/C/T)
	65	GUUAAGAAAGCGAGAAUAAAAAAAAGGAUAGGUGC	Unpreferred structure (consecutive A/G/C/T)
	66	UUAAGAAAGCGAGAAUAAAAAAAAGGAUAGGUGCA	Unpreferred structure (consecutive A/G/C/T)
	67	UAAGAAAGCGAGAAUAAAAAAAAGGAUAGGUGCAG	Unpreferred structure (not blocking hairpin / stop codon exist)
	68	AAGAAAGCGAGAAUAAAAAAAAGGAUAGGUGCAGA	Unpreferred structure (consecutive A/G/C/T)
	69	AGAAAGCGAGAAUAAAAAAAAGGAUAGGUGCAGAG	Unpreferred structure (consecutive A/G/C/T)
	70	GAAAGCGAGAAUAAAAAAAAGGAUAGGUGCAGAGA	Unpreferred structure (not blocking hairpin / stop codon exist)
	71	AAAGCGAGAAUAAAAAAAAGGAUAGGUGCAGAGAC	Unpreferred structure (consecutive A/G/C/T)
	72	AAGCGAGAAUAAAAAAAAGGAUAGGUGCAGAGACU	Unpreferred structure (consecutive A/G/C/T)
	73	AGCGAGAAUAAAAAAAAGGAUAGGUGCAGAGACUC	Unpreferred structure (consecutive A/G/C/T)
	74	GCGAGAAUAAAAAAAAGGAUAGGUGCAGAGACUCA	Unpreferred structure (consecutive A/G/C/T)
	75	CGAGAAUAAAAAAAAGGAUAGGUGCAGAGACUCAA	Unpreferred structure (consecutive A/G/C/T)
	76	GAGAAUAAAAAAAAGGAUAGGUGCAGAGACUCAAU	Unpreferred structure (consecutive A/G/C/T)
	77	AGAAUAAAAAAAAGGAUAGGUGCAGAGACUCAAUG	Unpreferred structure (consecutive A/G/C/T)
	78	GAAUAAAAAAAAGGAUAGGUGCAGAGACUCAAUGG	Unpreferred structure (consecutive A/G/C/T)
	79	AAUAAAAAAAAGGAUAGGUGCAGAGACUCAAUGGA	Unpreferred structure (consecutive A/G/C/T)
	80	AUAAAAAAAAGGAUAGGUGCAGAGACUCAAUGGAA	Unpreferred structure (not blocking hairpin / stop codon exist)
	81	UAAAAAAAAGGAUAGGUGCAGAGACUCAAUGGAAG	Unpreferred structure (consecutive A/G/C/T)
	82	AAAAAAAAGGAUAGGUGCAGAGACUCAAUGGAAGC	Unpreferred structure (consecutive A/G/C/T)
	83	AAAAAAAGGAUAGGUGCAGAGACUCAAUGGAAGCU	Unpreferred structure (not blocking hairpin / stop codon exist)
	84	AAAAAAGGAUAGGUGCAGAGACUCAAUGGAAGCUG	Unpreferred structure (consecutive A/G/C/T)
	85	AAAAAGGAUAGGUGCAGAGACUCAAUGGAAGCUGU	Unpreferred structure (consecutive A/G/C/T)
	86	AAAAGGAUAGGUGCAGAGACUCAAUGGAAGCUGUU	Unpreferred structure (not blocking hairpin / stop codon exist)
	87	AAAGGAUAGGUGCAGAGACUCAAUGGAAGCUGUUC	Domain basepair number exceed
	88	AAGGAUAGGUGCAGAGACUCAAUGGAAGCUGUUCU	Domain basepair number exceed
	89	AGGAUAGGUGCAGAGACUCAAUGGAAGCUGUUCUA	Domain basepair number exceed
	90	GGAUAGGUGCAGAGACUCAAUGGAAGCUGUUCUAA	Domain basepair number exceed
	91	GAUAGGUGCAGAGACUCAAUGGAAGCUGUUCUAAC	Domain basepair number exceed
	92	AUAGGUGCAGAGACUCAAUGGAAGCUGUUCUAACA	Domain basepair number exceed
	93	UAGGUGCAGAGACUCAAUGGAAGCUGUUCUAACAA	Domain basepair number exceed
	94	AGGUGCAGAGACUCAAUGGAAGCUGUUCUAACAAA	Domain basepair number exceed
	95	GGUGCAGAGACUCAAUGGAAGCUGUUCUAACAAAU	Unpreferred structure (not blocking hairpin / stop codon exist)
	96	GUGCAGAGACUCAAUGGAAGCUGUUCUAACAAAUG	Unpreferred structure (not blocking hairpin / stop codon exist)
	98	GCAGAGACUCAAUGGAAGCUGUUCUAACAAAUGGG	Unpreferred structure (not blocking hairpin / stop codon exist)
	99	CAGAGACUCAAUGGAAGCUGUUCUAACAAAUGGGG	Unpreferred structure (not blocking hairpin / stop codon exist)
	101	GAGACUCAAUGGAAGCUGUUCUAACAAAUGGGGUU	Unpreferred structure (not blocking hairpin / stop codon exist)
	102	AGACUCAAUGGAAGCUGUUCUAACAAAUGGGGUUG	Domain basepair number exceed
	103	GACUCAAUGGAAGCUGUUCUAACAAAUGGGGUUGA	Domain basepair number exceed
	104	ACUCAAUGGAAGCUGUUCUAACAAAUGGGGUUGAC	Domain basepair number exceed
	105	CUCAAUGGAAGCUGUUCUAACAAAUGGGGUUGACG	Domain basepair number exceed
	106	UCAAUGGAAGCUGUUCUAACAAAUGGGGUUGACGA	Domain basepair number exceed
	107	CAAUGGAAGCUGUUCUAACAAAUGGGGUUGACGAU	Domain basepair number exceed
	108	AAUGGAAGCUGUUCUAACAAAUGGGGUUGACGAUA	Domain basepair number exceed
	109	AUGGAAGCUGUUCUAACAAAUGGGGUUGACGAUAU	Unpreferred structure (not blocking hairpin / stop codon exist)
	110	UGGAAGCUGUUCUAACAAAUGGGGUUGACGAUAUU	Domain basepair number exceed
	112	GAAGCUGUUCUAACAAAUGGGGUUGACGAUAUUUC	Unpreferred structure (not blocking hairpin / stop codon exist)
	114	AGCUGUUCUAACAAAUGGGGUUGACGAUAUUUCCU	Domain basepair number exceed
	115	GCUGUUCUAACAAAUGGGGUUGACGAUAUUUCCUU	Domain basepair number exceed
	116	CUGUUCUAACAAAUGGGGUUGACGAUAUUUCCUUU	Domain basepair number exceed
	118	GUUCUAACAAAUGGGGUUGACGAUAUUUCCUUUCG	Domain basepair number exceed
	119	UUCUAACAAAUGGGGUUGACGAUAUUUCCUUUCGU	Domain basepair number exceed
	120	UCUAACAAAUGGGGUUGACGAUAUUUCCUUUCGUG	Domain basepair number exceed
	122	UAACAAAUGGGGUUGACGAUAUUUCCUUUCGUGUU	Domain basepair number exceed
	123	AACAAAUGGGGUUGACGAUAUUUCCUUUCGUGUUA	Domain basepair number exceed
	124	ACAAAUGGGGUUGACGAUAUUUCCUUUCGUGUUAG	Domain basepair number exceed
	125	CAAAUGGGGUUGACGAUAUUUCCUUUCGUGUUAGG	Domain basepair number exceed
	126	AAAUGGGGUUGACGAUAUUUCCUUUCGUGUUAGGA	Domain basepair number exceed
	127	AAUGGGGUUGACGAUAUUUCCUUUCGUGUUAGGAA	Domain basepair number exceed
	128	AUGGGGUUGACGAUAUUUCCUUUCGUGUUAGGAAA	Domain basepair number exceed
	129	UGGGGUUGACGAUAUUUCCUUUCGUGUUAGGAAAA	Unpreferred structure (not blocking hairpin / stop codon exist)
	130	GGGGUUGACGAUAUUUCCUUUCGUGUUAGGAAAAG	Unpreferred structure (not blocking hairpin / stop codon exist)
	131	GGGUUGACGAUAUUUCCUUUCGUGUUAGGAAAAGA	Domain basepair number exceed
	132	GGUUGACGAUAUUUCCUUUCGUGUUAGGAAAAGAA	Unpreferred structure (not blocking hairpin / stop codon exist)
	133	GUUGACGAUAUUUCCUUUCGUGUUAGGAAAAGAAU	Unpreferred structure (not blocking hairpin / stop codon exist)
	134	UUGACGAUAUUUCCUUUCGUGUUAGGAAAAGAAUC	Domain basepair number exceed
	135	UGACGAUAUUUCCUUUCGUGUUAGGAAAAGAAUCC	Unpreferred structure (not blocking hairpin / stop codon exist)
	136	GACGAUAUUUCCUUUCGUGUUAGGAAAAGAAUCCU	Domain basepair number exceed
	137	ACGAUAUUUCCUUUCGUGUUAGGAAAAGAAUCCUU	Domain basepair number exceed
	138	CGAUAUUUCCUUUCGUGUUAGGAAAAGAAUCCUUC	Domain basepair number exceed
	139	GAUAUUUCCUUUCGUGUUAGGAAAAGAAUCCUUCC	Domain basepair number exceed
	140	AUAUUUCCUUUCGUGUUAGGAAAAGAAUCCUUCCA	Domain basepair number exceed
	141	UAUUUCCUUUCGUGUUAGGAAAAGAAUCCUUCCAU	Domain basepair number exceed
	142	AUUUCCUUUCGUGUUAGGAAAAGAAUCCUUCCAUC	Domain basepair number exceed
	143	UUUCCUUUCGUGUUAGGAAAAGAAUCCUUCCAUCG	Domain basepair number exceed
	144	UUCCUUUCGUGUUAGGAAAAGAAUCCUUCCAUCGA	Domain basepair number exceed
	145	UCCUUUCGUGUUAGGAAAAGAAUCCUUCCAUCGAA	Domain basepair number exceed
	146	CCUUUCGUGUUAGGAAAAGAAUCCUUCCAUCGAAA	Domain basepair number exceed
	147	CUUUCGUGUUAGGAAAAGAAUCCUUCCAUCGAAAU	Domain basepair number exceed
	148	UUUCGUGUUAGGAAAAGAAUCCUUCCAUCGAAAUU	Domain basepair number exceed
	149	UUCGUGUUAGGAAAAGAAUCCUUCCAUCGAAAUUA	Domain basepair number exceed
	152	GUGUUAGGAAAAGAAUCCUUCCAUCGAAAUUAUAA	Domain basepair number exceed
	153	UGUUAGGAAAAGAAUCCUUCCAUCGAAAUUAUAAA	Domain basepair number exceed
	154	GUUAGGAAAAGAAUCCUUCCAUCGAAAUUAUAAAA	Domain basepair number exceed
	155	UUAGGAAAAGAAUCCUUCCAUCGAAAUUAUAAAAA	Unpreferred structure (not blocking hairpin / stop codon exist)
	156	UAGGAAAAGAAUCCUUCCAUCGAAAUUAUAAAAAG	Unpreferred structure (consecutive A/G/C/T)
	157	AGGAAAAGAAUCCUUCCAUCGAAAUUAUAAAAAGG	Unpreferred structure (consecutive A/G/C/T)
	158	GGAAAAGAAUCCUUCCAUCGAAAUUAUAAAAAGGU	Unpreferred structure (not blocking hairpin / stop codon exist)
	159	GAAAAGAAUCCUUCCAUCGAAAUUAUAAAAAGGUA	Unpreferred structure (consecutive A/G/C/T)
	160	AAAAGAAUCCUUCCAUCGAAAUUAUAAAAAGGUAC	Unpreferred structure (consecutive A/G/C/T)
	161	AAAGAAUCCUUCCAUCGAAAUUAUAAAAAGGUACG	Unpreferred structure (not blocking hairpin / stop codon exist)
	162	AAGAAUCCUUCCAUCGAAAUUAUAAAAAGGUACGU	Unpreferred structure (not blocking hairpin / stop codon exist)
	163	AGAAUCCUUCCAUCGAAAUUAUAAAAAGGUACGUA	Unpreferred structure (consecutive A/G/C/T)
	164	GAAUCCUUCCAUCGAAAUUAUAAAAAGGUACGUAU	Unpreferred structure (consecutive A/G/C/T)
	165	AAUCCUUCCAUCGAAAUUAUAAAAAGGUACGUAUU	Unpreferred structure (consecutive A/G/C/T)
	166	AUCCUUCCAUCGAAAUUAUAAAAAGGUACGUAUUU	Unpreferred structure (not blocking hairpin / stop codon exist)
	167	UCCUUCCAUCGAAAUUAUAAAAAGGUACGUAUUUG	Unpreferred structure (consecutive A/G/C/T)
	168	CCUUCCAUCGAAAUUAUAAAAAGGUACGUAUUUGU	Unpreferred structure (consecutive A/G/C/T)
	169	CUUCCAUCGAAAUUAUAAAAAGGUACGUAUUUGUA	Unpreferred structure (consecutive A/G/C/T)
	170	UUCCAUCGAAAUUAUAAAAAGGUACGUAUUUGUAC	Unpreferred structure (consecutive A/G/C/T)
	171	UCCAUCGAAAUUAUAAAAAGGUACGUAUUUGUACU	Unpreferred structure (consecutive A/G/C/T)
	172	CCAUCGAAAUUAUAAAAAGGUACGUAUUUGUACUG	Unpreferred structure (not blocking hairpin / stop codon exist)
	173	CAUCGAAAUUAUAAAAAGGUACGUAUUUGUACUGA	Unpreferred structure (consecutive A/G/C/T)
	174	AUCGAAAUUAUAAAAAGGUACGUAUUUGUACUGAA	Unpreferred structure (consecutive A/G/C/T)
	175	UCGAAAUUAUAAAAAGGUACGUAUUUGUACUGAAA	Unpreferred structure (consecutive A/G/C/T)
	176	CGAAAUUAUAAAAAGGUACGUAUUUGUACUGAAAU	Unpreferred structure (consecutive A/G/C/T)
	177	GAAAUUAUAAAAAGGUACGUAUUUGUACUGAAAUA	Unpreferred structure (consecutive A/G/C/T)
	178	AAAUUAUAAAAAGGUACGUAUUUGUACUGAAAUAC	Unpreferred structure (consecutive A/G/C/T)
	179	AAUUAUAAAAAGGUACGUAUUUGUACUGAAAUACU	Unpreferred structure (not blocking hairpin / stop codon exist)
	180	AUUAUAAAAAGGUACGUAUUUGUACUGAAAUACUA	Unpreferred structure (consecutive A/G/C/T)
	181	UUAUAAAAAGGUACGUAUUUGUACUGAAAUACUAU	Unpreferred structure (consecutive A/G/C/T)
	182	UAUAAAAAGGUACGUAUUUGUACUGAAAUACUAUU	Unpreferred structure (not blocking hairpin / stop codon exist)
	183	AUAAAAAGGUACGUAUUUGUACUGAAAUACUAUUU	Unpreferred structure (consecutive A/G/C/T)
	184	UAAAAAGGUACGUAUUUGUACUGAAAUACUAUUUC	Unpreferred structure (consecutive A/G/C/T)
	185	AAAAAGGUACGUAUUUGUACUGAAAUACUAUUUCA	Unpreferred structure (consecutive A/G/C/T)
	186	AAAAGGUACGUAUUUGUACUGAAAUACUAUUUCAA	Unpreferred structure (not blocking hairpin / stop codon exist)
	187	AAAGGUACGUAUUUGUACUGAAAUACUAUUUCAAU	Domain basepair number exceed
	188	AAGGUACGUAUUUGUACUGAAAUACUAUUUCAAUU	Domain basepair number exceed
	189	AGGUACGUAUUUGUACUGAAAUACUAUUUCAAUUG	Unpreferred structure (not blocking hairpin / stop codon exist)
	190	GGUACGUAUUUGUACUGAAAUACUAUUUCAAUUGA	Domain basepair number exceed
	191	GUACGUAUUUGUACUGAAAUACUAUUUCAAUUGAU	Unpreferred structure (not blocking hairpin / stop codon exist)
	192	UACGUAUUUGUACUGAAAUACUAUUUCAAUUGAUU	Unpreferred structure (not blocking hairpin / stop codon exist)
	194	CGUAUUUGUACUGAAAUACUAUUUCAAUUGAUUAA	Unpreferred structure (not blocking hairpin / stop codon exist)
	196	UAUUUGUACUGAAAUACUAUUUCAAUUGAUUAAUG	Unpreferred structure (not blocking hairpin / stop codon exist)
	197	AUUUGUACUGAAAUACUAUUUCAAUUGAUUAAUGA	Unpreferred structure (not blocking hairpin / stop codon exist)
	199	UUGUACUGAAAUACUAUUUCAAUUGAUUAAUGAAG	Unpreferred structure (not blocking hairpin / stop codon exist)
	200	UGUACUGAAAUACUAUUUCAAUUGAUUAAUGAAGA	Unpreferred structure (not blocking hairpin / stop codon exist)
	201	GUACUGAAAUACUAUUUCAAUUGAUUAAUGAAGAC	Domain basepair number exceed
	202	UACUGAAAUACUAUUUCAAUUGAUUAAUGAAGACU	Unpreferred structure (not blocking hairpin / stop codon exist)
	203	ACUGAAAUACUAUUUCAAUUGAUUAAUGAAGACUC	Unpreferred structure (not blocking hairpin / stop codon exist)
	205	UGAAAUACUAUUUCAAUUGAUUAAUGAAGACUCCC	Unpreferred structure (not blocking hairpin / stop codon exist)
	206	GAAAUACUAUUUCAAUUGAUUAAUGAAGACUCCCA	Unpreferred structure (not blocking hairpin / stop codon exist)
	207	AAAUACUAUUUCAAUUGAUUAAUGAAGACUCCCAA	Domain basepair number exceed
	208	AAUACUAUUUCAAUUGAUUAAUGAAGACUCCCAAU	Domain basepair number exceed
	209	AUACUAUUUCAAUUGAUUAAUGAAGACUCCCAAUU	Domain basepair number exceed
	210	UACUAUUUCAAUUGAUUAAUGAAGACUCCCAAUUU	Domain basepair number exceed
	211	ACUAUUUCAAUUGAUUAAUGAAGACUCCCAAUUUC	Domain basepair number exceed
	212	CUAUUUCAAUUGAUUAAUGAAGACUCCCAAUUUCU	Domain basepair number exceed
	213	UAUUUCAAUUGAUUAAUGAAGACUCCCAAUUUCUA	Domain basepair number exceed
	214	AUUUCAAUUGAUUAAUGAAGACUCCCAAUUUCUAU	Domain basepair number exceed
	219	AAUUGAUUAAUGAAGACUCCCAAUUUCUAUUUGUG	Unpreferred structure (not blocking hairpin / stop codon exist)
	222	UGAUUAAUGAAGACUCCCAAUUUCUAUUUGUGAAU	Unpreferred structure (not blocking hairpin / stop codon exist)
	224	AUUAAUGAAGACUCCCAAUUUCUAUUUGUGAAUCG	Domain basepair number exceed
	225	UUAAUGAAGACUCCCAAUUUCUAUUUGUGAAUCGU	Unpreferred structure (not blocking hairpin / stop codon exist)
	226	UAAUGAAGACUCCCAAUUUCUAUUUGUGAAUCGUC	Unpreferred structure (not blocking hairpin / stop codon exist)
	227	AAUGAAGACUCCCAAUUUCUAUUUGUGAAUCGUCA	Domain basepair number exceed
	228	AUGAAGACUCCCAAUUUCUAUUUGUGAAUCGUCAU	Domain basepair number exceed
	229	UGAAGACUCCCAAUUUCUAUUUGUGAAUCGUCAUC	Unpreferred structure (not blocking hairpin / stop codon exist)
	232	AGACUCCCAAUUUCUAUUUGUGAAUCGUCAUCUCA	Domain basepair number exceed
	233	GACUCCCAAUUUCUAUUUGUGAAUCGUCAUCUCAC	Unpreferred structure (not blocking hairpin / stop codon exist)
	234	ACUCCCAAUUUCUAUUUGUGAAUCGUCAUCUCACA	Domain basepair number exceed
	235	CUCCCAAUUUCUAUUUGUGAAUCGUCAUCUCACAA	Domain basepair number exceed
	236	UCCCAAUUUCUAUUUGUGAAUCGUCAUCUCACAAU	Unpreferred structure (not blocking hairpin / stop codon exist)
	237	CCCAAUUUCUAUUUGUGAAUCGUCAUCUCACAAUU	Domain basepair number exceed
	238	CCAAUUUCUAUUUGUGAAUCGUCAUCUCACAAUUG	Unpreferred structure (not blocking hairpin / stop codon exist)
	239	CAAUUUCUAUUUGUGAAUCGUCAUCUCACAAUUGA	Unpreferred structure (not blocking hairpin / stop codon exist)
	240	AAUUUCUAUUUGUGAAUCGUCAUCUCACAAUUGAA	Domain basepair number exceed
	241	AUUUCUAUUUGUGAAUCGUCAUCUCACAAUUGAAA	Unpreferred structure (not blocking hairpin / stop codon exist)
	242	UUUCUAUUUGUGAAUCGUCAUCUCACAAUUGAAAG	Domain basepair number exceed
	243	UUCUAUUUGUGAAUCGUCAUCUCACAAUUGAAAGA	Domain basepair number exceed
	244	UCUAUUUGUGAAUCGUCAUCUCACAAUUGAAAGAU	Unpreferred structure (not blocking hairpin / stop codon exist)
	245	CUAUUUGUGAAUCGUCAUCUCACAAUUGAAAGAUG	Unpreferred structure (not blocking hairpin / stop codon exist)
	246	UAUUUGUGAAUCGUCAUCUCACAAUUGAAAGAUGU	Domain basepair number exceed
	247	AUUUGUGAAUCGUCAUCUCACAAUUGAAAGAUGUG	Domain basepair number exceed
	248	UUUGUGAAUCGUCAUCUCACAAUUGAAAGAUGUGA	Unpreferred structure (not blocking hairpin / stop codon exist)
	249	UUGUGAAUCGUCAUCUCACAAUUGAAAGAUGUGAA	Domain basepair number exceed
	250	UGUGAAUCGUCAUCUCACAAUUGAAAGAUGUGAAU	Domain basepair number exceed
	251	GUGAAUCGUCAUCUCACAAUUGAAAGAUGUGAAUC	Domain basepair number exceed
	252	UGAAUCGUCAUCUCACAAUUGAAAGAUGUGAAUCA	Domain basepair number exceed
	253	GAAUCGUCAUCUCACAAUUGAAAGAUGUGAAUCAA	Domain basepair number exceed
	254	AAUCGUCAUCUCACAAUUGAAAGAUGUGAAUCAAA	Unpreferred structure (not blocking hairpin / stop codon exist)
	255	AUCGUCAUCUCACAAUUGAAAGAUGUGAAUCAAAU	Domain basepair number exceed
	256	UCGUCAUCUCACAAUUGAAAGAUGUGAAUCAAAUC	Domain basepair number exceed
	257	CGUCAUCUCACAAUUGAAAGAUGUGAAUCAAAUCA	Unpreferred structure (not blocking hairpin / stop codon exist)
	258	GUCAUCUCACAAUUGAAAGAUGUGAAUCAAAUCAA	Unpreferred structure (not blocking hairpin / stop codon exist)
	259	UCAUCUCACAAUUGAAAGAUGUGAAUCAAAUCAAU	Domain basepair number exceed
	260	CAUCUCACAAUUGAAAGAUGUGAAUCAAAUCAAUU	Domain basepair number exceed
	261	AUCUCACAAUUGAAAGAUGUGAAUCAAAUCAAUUC	Unpreferred structure (not blocking hairpin / stop codon exist)
	262	UCUCACAAUUGAAAGAUGUGAAUCAAAUCAAUUCC	Domain basepair number exceed
	263	CUCACAAUUGAAAGAUGUGAAUCAAAUCAAUUCCA	Unpreferred structure (not blocking hairpin / stop codon exist)
	264	UCACAAUUGAAAGAUGUGAAUCAAAUCAAUUCCAA	Unpreferred structure (not blocking hairpin / stop codon exist)
	265	CACAAUUGAAAGAUGUGAAUCAAAUCAAUUCCAAG	Domain basepair number exceed
	266	ACAAUUGAAAGAUGUGAAUCAAAUCAAUUCCAAGU	Unpreferred structure (not blocking hairpin / stop codon exist)
	269	AUUGAAAGAUGUGAAUCAAAUCAAUUCCAAGUUGA	Unpreferred structure (not blocking hairpin / stop codon exist)
	271	UGAAAGAUGUGAAUCAAAUCAAUUCCAAGUUGAAG	Domain basepair number exceed
	272	GAAAGAUGUGAAUCAAAUCAAUUCCAAGUUGAAGA	Domain basepair number exceed
	273	AAAGAUGUGAAUCAAAUCAAUUCCAAGUUGAAGAA	Domain basepair number exceed
	274	AAGAUGUGAAUCAAAUCAAUUCCAAGUUGAAGAAA	Domain basepair number exceed
	275	AGAUGUGAAUCAAAUCAAUUCCAAGUUGAAGAAAG	Unpreferred structure (not blocking hairpin / stop codon exist)
	276	GAUGUGAAUCAAAUCAAUUCCAAGUUGAAGAAAGA	Domain basepair number exceed
	277	AUGUGAAUCAAAUCAAUUCCAAGUUGAAGAAAGAA	Domain basepair number exceed
	278	UGUGAAUCAAAUCAAUUCCAAGUUGAAGAAAGAAU	Unpreferred structure (not blocking hairpin / stop codon exist)
	279	GUGAAUCAAAUCAAUUCCAAGUUGAAGAAAGAAUU	Domain basepair number exceed
	283	AUCAAAUCAAUUCCAAGUUGAAGAAAGAAUUGAAU	Domain basepair number exceed
	285	CAAAUCAAUUCCAAGUUGAAGAAAGAAUUGAAUAU	Domain basepair number exceed
	286	AAAUCAAUUCCAAGUUGAAGAAAGAAUUGAAUAUU	Domain basepair number exceed
	287	AAUCAAUUCCAAGUUGAAGAAAGAAUUGAAUAUUC	Unpreferred structure (not blocking hairpin / stop codon exist)
	288	AUCAAUUCCAAGUUGAAGAAAGAAUUGAAUAUUCA	Domain basepair number exceed
	289	UCAAUUCCAAGUUGAAGAAAGAAUUGAAUAUUCAC	Domain basepair number exceed
	290	CAAUUCCAAGUUGAAGAAAGAAUUGAAUAUUCACU	Unpreferred structure (not blocking hairpin / stop codon exist)
	291	AAUUCCAAGUUGAAGAAAGAAUUGAAUAUUCACUG	Domain basepair number exceed
	292	AUUCCAAGUUGAAGAAAGAAUUGAAUAUUCACUGA	Domain basepair number exceed
	293	UUCCAAGUUGAAGAAAGAAUUGAAUAUUCACUGAU	Domain basepair number exceed
	294	UCCAAGUUGAAGAAAGAAUUGAAUAUUCACUGAUC	Unpreferred structure (not blocking hairpin / stop codon exist)
	295	CCAAGUUGAAGAAAGAAUUGAAUAUUCACUGAUCA	Domain basepair number exceed
	296	CAAGUUGAAGAAAGAAUUGAAUAUUCACUGAUCAA	Domain basepair number exceed
	297	AAGUUGAAGAAAGAAUUGAAUAUUCACUGAUCAAA	Unpreferred structure (not blocking hairpin / stop codon exist)
	298	AGUUGAAGAAAGAAUUGAAUAUUCACUGAUCAAAU	Unpreferred structure (not blocking hairpin / stop codon exist)
	300	UUGAAGAAAGAAUUGAAUAUUCACUGAUCAAAUCA	Unpreferred structure (not blocking hairpin / stop codon exist)
	301	UGAAGAAAGAAUUGAAUAUUCACUGAUCAAAUCAU	Unpreferred structure (not blocking hairpin / stop codon exist)
	304	AGAAAGAAUUGAAUAUUCACUGAUCAAAUCAUUCA	Unpreferred structure (not blocking hairpin / stop codon exist)
	305	GAAAGAAUUGAAUAUUCACUGAUCAAAUCAUUCAA	Domain basepair number exceed
	306	AAAGAAUUGAAUAUUCACUGAUCAAAUCAUUCAAU	Unpreferred structure (not blocking hairpin / stop codon exist)
	307	AAGAAUUGAAUAUUCACUGAUCAAAUCAUUCAAUU	Unpreferred structure (not blocking hairpin / stop codon exist)
	309	GAAUUGAAUAUUCACUGAUCAAAUCAUUCAAUUCA	Unpreferred structure (not blocking hairpin / stop codon exist)
	310	AAUUGAAUAUUCACUGAUCAAAUCAUUCAAUUCAC	Unpreferred structure (not blocking hairpin / stop codon exist)
	312	UUGAAUAUUCACUGAUCAAAUCAUUCAAUUCACUC	Unpreferred structure (not blocking hairpin / stop codon exist)
	313	UGAAUAUUCACUGAUCAAAUCAUUCAAUUCACUCC	Unpreferred structure (not blocking hairpin / stop codon exist)
	315	AAUAUUCACUGAUCAAAUCAUUCAAUUCACUCCAU	Unpreferred structure (not blocking hairpin / stop codon exist)
	316	AUAUUCACUGAUCAAAUCAUUCAAUUCACUCCAUC	Unpreferred structure (not blocking hairpin / stop codon exist)
	318	AUUCACUGAUCAAAUCAUUCAAUUCACUCCAUCAU	Unpreferred structure (not blocking hairpin / stop codon exist)
	320	UCACUGAUCAAAUCAUUCAAUUCACUCCAUCAUAG	Domain basepair number exceed
	321	CACUGAUCAAAUCAUUCAAUUCACUCCAUCAUAGU	Unpreferred structure (not blocking hairpin / stop codon exist)
	323	CUGAUCAAAUCAUUCAAUUCACUCCAUCAUAGUCU	Unpreferred structure (not blocking hairpin / stop codon exist)
	324	UGAUCAAAUCAUUCAAUUCACUCCAUCAUAGUCUG	Domain basepair number exceed
	325	GAUCAAAUCAUUCAAUUCACUCCAUCAUAGUCUGA	Domain basepair number exceed

## Sheet: Table S5
Supplementary Table S5. Sequence and toehold switches outputs comparisons between the DmMatK 1.1, DmRbcL 1.1 and DmTrnL-UAA 1.3 triggers and the corresponding sequences of other Dalbergia and non Dalbergia species. Tested sequences are in bold.
Acc. Number	Species	DmMatK 1.1 trigger	DmRbcL 1.1 trigger	DmTrnL-UAA 1.3 trigger	DmMatK 1.1 toehold switch output	DmRbcL 1.1 toehold switch output	DmTrnL-UAA 1.3 toehold switch output
BOLD MADA122-14	Dalbergia aff. Chapelieri	CAACCTGGAACGATCCAT---ATAAATCCATTATTATC	ATTTGCGAATCCCTACTTCTTATATTAAAACTTTC	TATTCACTGATCAAATCATTC-----ACTCCATCA	ON	ON	OFF
BOLD MADA006-14, MADA008-14, MADA019-14	Dalbergia arbutifolia	CAACCTGGAACGATCCAT---ATAAATCCATTATTATC	ATTTGCGAATCCCTACTTCTTATATTAAAACTTTC	TATTCACTGATCAAATCATTC-----ACTCCATCA	ON	ON	OFF
BOLD MADA002-14, MADA003-14, MADA015-14, MADA043-14	Dalbergia armata	CAACCTGGAACGATCCAT---ATAAATCCATTATTATC	ATTTGCGAATCCCTACTTCTTATATTAAAACTTTC	TATTCACTGATCAAATCATTC-----ACTCCATCA	ON	ON	OFF
GenBank MN251249	Dalbergia balansae	CAACCCGGAACGATCCAT---ATAAATCCGTTATTATC	ATTTGCGAATCCCTACTTCTTATATTAAAACTTTC	TATTCACTGATCAAATCATTC-----ACTCCATCA	OFF	ON	OFF
GenBank MN251248	Dalbergia bariensis	CAACCTGGAACGATCCAT---ATAAATCCATTATTATC	ATTTGCGAATCCCTACTTCTTATATTAAAACTTTC	TATTCACTGATCAAATCATTC-----ACTCCATCA	ON	ON	OFF
BOLD MADA024-14, MADA107-14, MADA108-14, MADA045-14, MADA049-14, MADA126-14, MADA129-14, MADA058-14, MADA130-14, MADA131-14, MADA133-14, MADA068-14, MADA153-14, MADA159-14, MADA096-14	Dalbergia baronii	CAACCTGGAACGATCCAT---ATAAATCCATTATTATC	ATTTGCGAATCCCTACTTCTTATGTTAAAACTTTC	TATTCACTGATCAAATCATTC-----ACTCCATCA	ON	ON	OFF
BOLD MADA005-14, MADA007-14	Dalbergia boehmii	CAACCTGGAACGATCCATCATATAAATCCACTATTATC	ATTTGCGAATCCCTACTTCTTATATTAAAACTTTC	TATTCACTGATCAAATCATTC-----ACTCCATCA	OFF	ON	OFF
BOLD MADA053-14	Dalbergia bracteolata	CAACCTGGAACGATCCAT---ATAAATCCATTATTATC	ATTTGCGAATCCCTACTTCTTATATTAAAACTTTC	TATTCACTGATCAAATCATTC-----ACTCCATCA	ON	ON	OFF
BOLD MADA046-14, MADA047-14	Dalbergia cearensis	CAACCTGGAACGATCCAT---ATAAATCCATTATTATC	ATTTGCGAATCCCTACTTCTTATATTAAAACTTTC	TATTCACTGATCAAATCATTC-----ACTCCATCA	ON	ON	OFF
BOLD MADA089-14, MADA090-14, MADA198-14, MADA199-14	Dalbergia chapelieri	CAACCTGAAACGATCCAT---ATAAATCCATTATTATC	ATTTGCGAATCCCTACTTCTTATATTAAAACTTTC	TATTCACTGATCAAATCATTCAATTCACTTCATCA	OFF	ON	ON
BOLD MADA017-14, MADA025-14, MADA119-14, MADA050-14, MADA128-14, MADA057-14, MADA174-14, MADA091-14	Dalbergia chapelieri	CAACCTGAAACGATCCAT---ATAAATCCATTATTATC	ATTTGCGAATACCTACTTCTTATATTAAAACTTTC	TATTCACTGATCAAATCATTCAATTCACTTCATCA	OFF	ON	ON
BOLD MADA026-14	Dalbergia cochinchinensis	CAACCTGGAACGATCCATTATATAACTCCACTATTATC	ATTTGCGAATCCCTACTTCTTATATTAAAACTTTC	TATTCACTGATCAAATCATTC-----ACTCCATCA	ON	ON	OFF
GenBank MT644128	Dalbergia cultrata	CAACCTGGAACGATCCAT---ATAAATCCATTATTATC	ATTTGCGAATCCCTACTTCTTATATTAAAACTTTC	TATTCACTGATCAAATCATTC-----ACTCCATCA	ON	ON	OFF
BOLD MADA027-14	Dalbergia dongnaiensis	CAACCTGGAACGATCCAT---ATAAATCCATTATTATC	ATTTGCGAATCCCTACTTCTTATATTAAAACTTTC	TATTCACTGATCAAATCATTC-----ACTCCATCA	ON	ON	OFF
BOLD MADA018-14	Dalbergia ecastophyllum	CAACCTGGAACGATCCAT---ATAAATCCATTATTATC	ATTTGCGAATCCCTACTTCTTATATTAAAACTTTC	TATTCACTGATCAAATCATTC-----ACTCCATCA	ON	ON	OFF
BOLD MADA028-14	Dalbergia granadillo	CAACCTGGAACGATCCAT---ATAAATCCATTATTATC	ATTTGCGAATCCCTACTTCTTATATTAAAACTTTT	TATTCACTGATCAAATCATTC-----ACTCCATCA	ON	OFF	OFF
BOLD MADA051-14, MADA123-14, MADA094-14	Dalbergia greveana	CAACCTGGAACGATCCAT---ATAAATCCATTATTATC	ATTTGCGAATCCCTACTTCTTATGTTAAAACTTTC	TATTCACTGATCAAATCATTC-----ACTCCATCA	ON	ON	OFF
BOLD MADA029-14	Dalbergia hainanensis	CAACCTGGAACGATCCAT---ATAAATCCATTATTATC	ATTTGCGAATCCCTACTTCTTATATTAAAACTTTC	TATTCACTGATCAAATCATTC-----ACTCCATCA	ON	ON	OFF
BOLD MADA030-14	Dalbergia hupeana	CAACCCGGAACGATCCAT---ATAAATCCGTTATTATC	ATTTGCGAATCCCTACTTCTTATATTAAAACTTTC	TATTCACTGATCAAATCATTC-----ACTCCATCA	OFF	ON	OFF
BOLD MADA117-14	Dalbergia louvelii	CAACCTGGAACGATCCAT---ATAAATCCATTATTATC	ATTTGCGAATCCCTACTTCTTATATTAAAACTTTC	TATTCACTGATCAAATCATTCAATTCACTCCATCA	ON	ON	ON
BOLD MADA061-14, MADA136-14, MADA137-14, MADA139-14, MADA066-14, MADA142-14, MADA067-14, MADA143-14, MADA145-14, MADA147-14, MADA069-14, MADA070-14	Dalbergia madagascariensis subsp antongilensis	CAACCTGGAACGATCCAT---ATAAATCCATTATTATC	ATTTGCGAATCCCTACTTCTTATATTAAAACTTTC	TATTCACTGATCAAATCATTCAATTCACTCCATCA	ON	ON	ON
BOLD MADA023-14, MADA104-14, MADA110-14, MADA062-14, MADA063-14, MADA065-14, MADA071-14, MADA155-14, MADA158-14	Dalbergia maritima var. pubescens	CAACCTGGAACGATCCAT---ATAAATCCATTATTATC	ATTTGCGAATCCCTACTTCTTATATTAAAACTTTC	TATTCACTGATCAAATCATTCAATTCACTCCATCA	ON	ON	ON
BOLD MADA004-14, MADA011-14, MADA012-14, MADA013-14, MADA014-14, MADA016-14, MADA032-14	Dalbergia melanoxylon	CAACCTGGAACGATCCAT---ATAAATCCATTATTATC	ATTTGCGAATCCCTACTTCTTATATTAAAACTTTC	TATTCACTGATCAAATCATTC-----ACTCCATCA	ON	ON	OFF
BOLD MADA056-14	Dalbergia mollis	CAACCTGGAACGATCCAT---ATAAATCCATTATTATC	ATTTGCGAATCCCTACTTCTTATGTTAAAACTTTC	TATTCACTGATCAAATCATTC-----ACTCCATCA	ON	ON	OFF
BOLD MADA184-14, MADA185-14, MADA083-14, MADA187-14, MADA084-14, MADA188-14, MADA085-14, MADA189-14, MADA190-14, MADA191-14, MADA086-14, MADA192-14, MADA193-14, MADA194-14, MADA195-14, MADA196-14, MADA088-14, MADA200-14, MADA201-14, MADA202-14, MADA203-14, MADA204-14, MADA205-14, MADA206-14, MADA207-14, MADA208-14, MADA209-14, MADA210-14, MADA211-14, MADA092-14,MADA093-14	Dalbergia monticola	CAACCTGGAACGATCCAT---ATAAATCCATTATTATC	ATTTGCGAATCCCTACTTCTTATATTAAAACTTTC	TATTCACTGATCAAATCATTC-----ACTCCATCA	ON	ON	OFF
BOLD MADA087-14	Dalbergia monticola	CAACCTGGAACGATCCAT---ATAAATCCATTATTATC	ATTTGCGAATACCTACTTCTTATATTAAAACTTTC	TATTCACTGATCAAATCATTC-----ACTCCATCA	ON	ON	OFF
BOLD MADA033-14, MADA162-14, MADA075-14, MADA076-14, MADA169-14, MADA175-14, MADA079-14, MADA176-14, MADA177-14, MADA081-14, MADA182-14, MADA183-14, MADA082-14, MADA095-14	Dalbergia monticola	CAACCTGGAACGATCCAT---ATAAATCCATTATTATC	ATTTGCGAATCCCTACTTCTTATGTTAAAACTTTC	TATTCACTGATCAAATCATTC-----ACTCCATCA	ON	ON	OFF
BOLD MADA001-14	Dalbergia multijuga	CAACCTGGAACGATCCAT---ATAAATCCATTATTATC	ATTTGCGAATCCCTACTTCTTATATTAAAACTTTC	TATTCACTGATCAAATCATTC-----ACTCCATCA	ON	ON	OFF
GenBank NC_058537	Dalbergia nigra	CAACCTGGAACGATCCAT---ATAAATCCATTATTATC	ATTTGCGAATCCCTACTTCTTATATTAAAACTTTC	TATTCACTGATCAAATCATTC-----ACTCCATCA	ON	ON	OFF
BOLD MADA034-14	Dalbergia nigrescens	CAACCTGGAACGATCTAT---ATAAATCCATTATTATC	ATTTGCGAATCCCTACTTCTTATATTAAAACTTTC	TATTCACTGATCAAATCATTC-----ACTCCATCA		ON	OFF
BOLD MADA059-14, MADA073-14, MADA156-14, MADA077-14	Dalbergia normandii	CAACCTGGAACGATCCAT---ATAAATCCATTATTATC	ATTTGCGAATCCCTACTTCTTATGTTAAAACTTTC	TATTCACTGATCAAATCATTC-----ACTCCATCA	ON	ON	OFF
BOLD MADA009-14, MADA010-14	Dalbergia obovata	CAACCTGGAACGATCCAT---ATAAATCCATTATTATC	ATTTGCGAATCCCTACTTCTTATATTAAAACTTTC	TATTCACTGATCAAATCATTC-----ACTCCATCA	ON	ON	OFF
BOLD MADA080-14	Dalbergia occulta	CAACCTGGAACGATCCAT---ATAAATCCATTATTATC	ATTTGCGAATCCCTACTTCTTATATTAAAACTTTC	TATTCACTGATCAAATCATTCAATTCACTCCATCA	ON	ON	ON
BOLD MADA035-14	Dalbergia odorifera	CAACCTGGAACGATCCAT---ATAAATCCATTATTATC	ATTTGCGAATCCCTACTTCTTATATTAAAACTTTC	TATTCACTGATCAAATCATTC-----ACTCCATCA	ON	ON	OFF
BOLD MADA020-14, MADA021-14, MADA022-14	Dalbergia oliveri	CAACCTGGAACGATCCAT---ATAAATCCATTATTATC	ATTTGCGAATCCCTACTTCTTATATTAAAACTTTC	TATTCACTGATCAAATCATTC-----ACTCCATCA	ON	ON	OFF
BOLD MADA048-14	Dalbergia orientalis	CAACCTGGAACGATCCAT---ATAAATCCATTATTATC	ATTTGCGAATCCCTACTTCTTATATTAAAACTTTC	TATTCACTGATCAAATCATTC-----ACTCCATCA	ON	ON	OFF
BOLD MADA060-14, MADA064-14, MADA072-14, MADA154-14, MADA074-14, MADA157-14, MADA161-14, MADA078-14	Dalbergia orientalis	CAACCTGGAACGATCCAT---ATAAATCCATTATTATC	ATTTGCGAATCCCTACTTCTTATGTTAAAACTTTC	TATTCACTGATCAAATCATTC-----ACTCCATCA	ON	ON	OFF
BOLD MADA036-14	Dalbergia ovata	CAACCTGGAACGATCCATCATATAAATCCACTATTATC	ATTTGCGAATCCCTACTTCTTATATTAAAACTTTC	TATTCACTGATCAAATCATTC-----ACTCCATCA	OFF	ON	OFF
BOLD MADA052-14	Dalbergia pervillei	CAACCTGAAACGATCCAT---ATAAATCCATTATTATC	ATTTGCGAATACCTACTTCTTATATTAAAACTTTC	TATTCACTGATCAAATCATTCAATTCACTTCATCA	OFF	ON	ON
BOLD MADA054-14	Dalbergia purpurascens	CAACCTGGAACGATCCAT---ATAAATCCATTATTATC	ATTTGCGAATCCCTACTTCTTATATTAAAACTTTC	TATTCACTGATCAAATCATTC-----ACTCCATCA	ON	ON	OFF
BOLD MADA038-14	Dalbergia sericea	CAACCTGGAACGATCCAT---ATAAATCCATTATTATC	ATTTGCGAATCCCTACTTCTTATATTAAAACTTTC	TATTCACTGATCAAATCATTC-----ACTCCATCA	ON	ON	OFF
BOLD MADA031-14, MADA039-14	Dalbergia sissoo	CAACCTGGAACGATCCAT---ATAAATCCATTATTATC	ATTTGCGAATCCCTACTTCTTATATTAAAACTTTC	TATTCACTGATCAAATCATTC-----ACTCCATCA	ON	ON	OFF
BOLD MADA113-14, MADA197-14	Dalbergia sp.	CAACCTGGAACGATCCAT---ATAAATCCATTATTATC	ATTTGCGAATCCCTACTTCTTATATTAAAACTTTC	TATTCACTGATCAAATCATTC-----ACTCCATCA	ON	ON	OFF
BOLD MADA106-14, MADA112-14	Dalbergia sp.	CAACCTGGAACGATCCAT---ATAAATCCATTATTATC	ATTTGCGAATCCCTACTTCTTATGTTAAAACTTTC	TATTCACTGATCAAATCATTC-----ACTCCATCA	ON	ON	OFF
BOLD MADA151-14	Dalbergia sp.	CAACCTGGAACGATCCAT---ATAAATCCATTATTATC	ATTTGCGAATCCCTACTTCTTATATTAAAACTTTC	TATTCACTGATCAAATCATTCAATTCACTCCATCA	ON	ON	ON
BOLD MADA037-14, MADA040-14	Dalbergia spruceana	CAACCTGGAACGATCCAT---ATAAATCCATTATTATC	ATTTGCGAATCCCTACTTCTTATATTAAAACTTTC	TATTCACTGATCAAATCATTC-----ACTCCATCA	ON	ON	OFF
BOLD MADA041-14	Dalbergia stipulacea	CAACCTGGAACGATCCAT---ATAAATCCATTATTATC	ATTTGCGAATCCCTACTTCTTATATTAAAACTTTC	TATTCACTGATCAAATCATTC-----ACTCCATCA	ON	ON	OFF
GenBank MN251241	Dalbergia tonkinensis	CAACCTGGAACGATCCAT---ATAAATCCATTATTATC	ATTTGCGAATCCCTACTTCTTATATTAAAACTTTC	TATTCACTGATCAAATCATTC-----ACTCCATCA	ON	ON	OFF
BOLD MADA055-14	Dalbergia trichocarpa	CAACCTGGAACGATCCAT---ATAAATCCATTATTATC	ATTTGCGAATCCCTACTTCTTATATTAAAACTTTC	TATTCACTGATCAAATCATTC-----ACTCCATCA	ON	ON	OFF
BOLD MADA042-14	Dalbergia tucurensis	CAACCTGGAACGATCCAT---ATAAATCCATTATTATC	ATTTGCGAATCCCTACTTCTTATATTAAAACTTTC	TATTCACTGATCAAATCATTC-----ACTCCATCA	ON	ON	OFF
BOLD MADA044-14	Dalbergia yunnanensis	CAACCTGGAACGATCCAT---ATAAATCCATTATTATC	ATTTGCGAATCCCTACTTCTTATGTTAAAACTTTC	TATTCACTGATCAAATCATTC-----ACTCCATCA	ON	ON	OFF
GenBank KC957984, KC958249	Acacia excelsa	unknown	unknown	TATTAATTGATCAAAT--------TCATTCCATGA			OFF
GenBank AF274166, AF274222, HM849736, FJ716645, KF048211, AF195699	Acacia melanoxylon	CAACCAGGAAAGATTCAT---ATAAA-CCA--ATTATC	ATTTGCGAATCCCTCCTTCTTATTCTAAAACTTTC	TATTAATTGATCAAAT--------TCACTCCATGA	OFF	OFF	OFF
GenBank JF270656, JX517781, JF265303, JX572330, MK000532	Berchemia zeyheri	CAACCCGGAAGGATCTAC---ATAAA-CCA--ATTATT	ATTTGCGAATCCCCCCTGCTTATTCTAAAACTTTC	TATTCATTGATCAAATCATTT-----ACTCCATCG	OFF	OFF	OFF
GenBank KM895939, KM896086	Dysoxylum fraserianum	unknown	ATCTACGAATCCCTACCGCATATATTAAAACTTTC	unknown		OFF
GenBank JQ587417, JQ591344-JQ591347	Erythroxylum havanense	CAGCCGGAAAAGATCGAT---ATAAACTCATTAT---C	ATTTGCGAATTCCTAAAGCTTATACTAAAACTTTC	unknown	OFF	ON
GenBank KX898300, MG833548, EF451123, EF451124	Machaerium scleroxylon	CAACCTGAAACGATCCAT---ATAAACCCATTATTATC	ATTTGCGAATTCCTACTTCTTATATTAAAACTTTC	TATTCACTGATCAAATCATTC-----ACTCCATCA	OFF	ON	OFF
GenBank GU935434, AY594557	Metopium brownei	unknown	ATCTACGAATCCCTACCGCGTATACAAAAACTTTC	absent trigger in known TrnL-UAA sequence		OFF
GenBank MZ274110	Millettia laurentii	GAACCAGGAACGATCTAT---ATAAATC-A--ATTATC	ATTTGCGAATCCCTAATTCTTATATTAAAACTTTC	TATTCATTGATCAAATCGTTT-----ACTCCATTA	ON	OFF	OFF
GenBank MH033831	Pterocarpus indicus	CAACCAGGAACGATCCAT---ATAAACCAATTATTATC	ATTTGCGAATCCCTACTTCTTATATTAAAACTTTC	TATTCACTGATCAAATCATTC-----ACTCCATCA	ON	ON	OFF

## Sheet: Table S6
Supplementary Table S6. Secondary-structure predictions of various sensors-triggers pairs. The sensor switch sequences include the AUG of the reporter gene. The predictions were realized using the NUPACK web server [1] with default parameters. The initial concentration of both trigger and sensor RNA were set to 2 µM.
					Equilibrium concentrations (µM)
Switch	Trigger	Free energy of secondary structure (kcal/mol)	Switch + Trigger Sequence	Switch + Trigger Structure	Switch	Trigger	Trigger-Switch Dimer	Trigger-Trigger Dimer
DmMatK 1.1	cognate	-108.28	GGGAUAAUAAUGGAUUUAUAUGGAUCGUUCCAGGUUGAUAGGACUUUAGAACAGAGGAGAUAAAGAUGUAUCAAAUGGGAACGAUCAACCUGGCGGCAGCGCAAAAGAUG+GGGCAACCUGGAACGAUCCAUAUAAAUCCAUUAUUAUCCGAGCAUUCAUUUCACUUUUUUUGGGGGGGCUAUCUUUCAAAUGUGCGGCUCAAUUUUUCAGUGGUCCGGAAUCAAAUGCUAGAAUACUCGAACCCCUAGCCCGCUCUUAUCGGGCGGCUAGGGGUUUUUUGU	.((((((((((((((((((((((((((((((((((((......((((.....))))..((((......))))...(((......))).....(((....)))........+...)))))))))))))))))))))))))))))))))))).((((((...(((.(..(.(((((((((....))))))))).).)(((.(((.........))).))))))...)))))).....((..((((((((((((.((((.....))))))))))))))))...))	0	0	2	0
	AmMatK	-87.48	GGGAUAAUAAUGGAUUUAUAUGGAUCGUUCCAGGUUGAUAGGACUUUAGAACAGAGGAGAUAAAGAUGUAUCAAAUGGGAACGAUCAACCUGGCGGCAGCGCAAAAGAUG+GGGCAACCAGGAAAGAUUCAUAUAAACCAAUUAUCCGAGCAUUCAUUUUACUUUUUGGGUUAUUUUUCAAAUGUGCGGCUAAAUCCUUCAGUGGUACGGAGUCAAAUGUUGGAAAAGUCAUUUUACUCGAACCCCUAGCCCGCUCUUAUCGGGCGGCUAGGGGUUUUUUGU	.(((((((..(((.(((((((((((((((((...((((((.(.(((((............))))).).))))))...)))))))))......(((....)))........+((....))..........)))))))))))))))))).................((((((......)))))).((((.(((.((...)).))).)))).((((.(((((((....))..))))).)))).(((((((((((.((((.....)))))))))))))))......	0.44	0.44	1.56	0
	BzMatK	-83.98	GGGAUAAUAAUGGAUUUAUAUGGAUCGUUCCAGGUUGAUAGGACUUUAGAACAGAGGAGAUAAAGAUGUAUCAAAUGGGAACGAUCAACCUGGCGGCAGCGCAAAAGAUG+GGGCAACCCGGAAGGAUCUACAUAAACCAAUUAUUCAAGCAUUCCUUCGGCUUUUUGGGCUAUCUUUCAAGUGUGCGACUAAAUCUUUCAUUGGUACGGAGUCAAACGCUCGAAAAUUCAUUUUACUCGAACCCCUAGCCCGCUCUUAUCGGGCGGCUAGGGGUUUUUUGUU	(((.(((.(((((((((.....(((((((((...((((((.(.(((((............))))).).))))))...)))))))))......(((....)))........+(((...))).((((((.....((((.....))))........)))))).(((.....)))......((.(((((..((((....((......)).....))))..))))).))))))))))))))))).(((((((((((.((((.....))))))))))))))).......	1.9965	1.9965	0.0035	0
	DcMatK	-98.68	GGGAUAAUAAUGGAUUUAUAUGGAUCGUUCCAGGUUGAUAGGACUUUAGAACAGAGGAGAUAAAGAUGUAUCAAAUGGGAACGAUCAACCUGGCGGCAGCGCAAAAGAUG+GGGCAACCUGGAACGAUCCAUUAUAUAACUCCACUAUUAUCCGAGCAUUCAUUUCACUUUUUUUGGGGGGGCUAUCUUUCAAAUGUGCGGCUCAAUUUUUCAGUGGUCCGGAAUCAAAUGCUAUACUCGAACCCCUAGCCCGCUCUUAUCGGGCGGCUAGGGGUUUUUUGU	.((((((((.((((.((((((((((((((((((((((......((((.....))))..((((......))))...(((......))).....(((....)))........+...)))))))))))))))))...))))).)))).)))))))).((((((...(((.(..(.(((((((((....))))))))).).)(((.(((.........))).))))))...))))))..((..((((((((((((.((((.....))))))))))))))))...))	0	0	2	0
	DhMatK	-102.78	GGGAUAAUAAUGGAUUUAUAUGGAUCGUUCCAGGUUGAUAGGACUUUAGAACAGAGGAGAUAAAGAUGUAUCAAAUGGGAACGAUCAACCUGGCGGCAGCGCAAAAGAUG+GGGCAACCCGGAACGAUCCAUAUAAAUCCGUUAUUAUCCGAGCAUUCAUUUCACUUUUUUUGGGGGGGCUAUCUUUCAAAUGUGCGGCUCAAUUUUUCAGCGGUCCGGAAUCAAAUGCUAGAAUACUCGAACCCCUAGCCCGCUCUUAUCGGGCGGCUAGGGGUUUUUUGU	.((((((((((((((((((((((((((((((.(((((((....((((......)))).((((......))))....(....).)))))))..(((....)))........+((....)).)))))))))))))))))))))))))))))).((((((...(((....((.((((..(((((...............)))))......)))).))....)))...)))))).....((..((((((((((((.((((.....))))))))))))))))...))	0	0	2	0
	DoMatK	-101.28	GGGAUAAUAAUGGAUUUAUAUGGAUCGUUCCAGGUUGAUAGGACUUUAGAACAGAGGAGAUAAAGAUGUAUCAAAUGGGAACGAUCAACCUGGCGGCAGCGCAAAAGAUG+GGGCAACCUGGAACGAUCCAUCAUAUAAAUCCACUAUUAUCCGAGCAUUCAUUUCACUUUUUUUGGGGGGGCUAUCUUUCAAAUGUGCGGCUCAAUUUUUCAGUGGUCCGGAAUCAAAUGCUAUACUCGAACCCCUAGCCCGCUCUUAUCGGGCGGCUAGGGGUUUUUUGU	.((((((((.(((((((((((((((((((((((((((......((((.....))))..((((......))))...(((......))).....(((....)))........+...)))))))))))))))))...)))))))))).)))))))).((((((...(((.(..(.(((((((((....))))))))).).)(((.(((.........))).))))))...))))))..((..((((((((((((.((((.....))))))))))))))))...))	0	0	2	0
	DpMatK	-102.28	GGGAUAAUAAUGGAUUUAUAUGGAUCGUUCCAGGUUGAUAGGACUUUAGAACAGAGGAGAUAAAGAUGUAUCAAAUGGGAACGAUCAACCUGGCGGCAGCGCAAAAGAUG+GGGCAACCUGAAACGAUCCAUAUAAAUCCAUUAUUAUCCGAGCAUUCAUUUCACUUUUUUUGGGGGGGCUAUCUUUCAAAUGUGCGGCUCAAUUUUUCAGUGGUCCGGAAUCAAAUGCUAGAAUACUCGAACCCCUAGCCCGCUCUUAUCGGGCGGCUAGGGGUUUUUUGU	.((((((((((((((((((((((((((((.(((((((......((((.....))))..((((......))))...(((......))).....(((....)))........+...))))))).)))))))))))))))))))))))))))).((((((...(((.(..(.(((((((((....))))))))).).)(((.(((.........))).))))))...)))))).....((..((((((((((((.((((.....))))))))))))))))...))	0	0	2	0
	EhMatK	-81.18	GGGAUAAUAAUGGAUUUAUAUGGAUCGUUCCAGGUUGAUAGGACUUUAGAACAGAGGAGAUAAAGAUGUAUCAAAUGGGAACGAUCAACCUGGCGGCAGCGCAAAAGAUG+GGGCAGCCGGAAAAGAUCGAUAUAAACUCAUUAUCCAAACACUCUUUAGACUUUUUGGGCUAUUUUUCAAGUGUACGACAAAAUCCUUCGGCGAUACGUAGUCAAAUGAUAGAAAAAUCAUUUUACUCGAACCCCUAGCCCGCUCUUAUCGGGCGGCUAGGGGUUUUUUGU	......(((((((.(((((((.(((((((((...((((((.(.(((((............))))).).))))))...)))))))))...((..((((.((..........+..)).))))....))....))))))).)))))))(((((.(.((....)).).)))))............((((.(((.........)))...))))..(((.(((((((......))))))).)))..(((((((((((.((((.....)))))))))))))))......	1.954	1.954	0.046	0
	MlMatK	-89.48	GGGAUAAUAAUGGAUUUAUAUGGAUCGUUCCAGGUUGAUAGGACUUUAGAACAGAGGAGAUAAAGAUGUAUCAAAUGGGAACGAUCAACCUGGCGGCAGCGCAAAAGAUG+GGGGAACCAGGAACGAUCUAUAUAAAUCAAUUAUCCGAGCAUUCAUUUCGCUUUUUGGGCUAUUUUUUAAAUGUGCAGUUAAAUCUUUCAGUGGUACGGAGUCAAAUGUUACAAAAUUCAUUUUACUCGAACCCCUAGCCCGCUCUUAUCGGGCGGCUAGGGGUUUUUUGU	.(((((((....(((((((((((((((((((.(((((((....((((......)))).((((......))))....(....).)))))))..(((....)))........+((....)).))))))))))))))))))).))))))).............(((.....)))............((((.................)))).((((.(((((.(.....)..))))).)))).(((((((((((.((((.....)))))))))))))))......	0.0033	0.0033	1.9967	0
	MsMatK	-99.88	GGGAUAAUAAUGGAUUUAUAUGGAUCGUUCCAGGUUGAUAGGACUUUAGAACAGAGGAGAUAAAGAUGUAUCAAAUGGGAACGAUCAACCUGGCGGCAGCGCAAAAGAUG+GGGCAACCUGAAACGAUCCAUAUAAACCCAUUAUUAUCCGAGCAUUCAUUUCAUUUUUUUGGGGGGGGCUAUCUUUCAAAUGUGCGACUACAUUUUUCAGUGGUACGGAAUCAAAUGCUAGAAUACUCGAACCCCUAGCCCGCUCUUAUCGGGCGGCUAGGGGUUUUUUGU	.((((((((((((.(((((((((((((((.(((((((......((((.....))))..((((......))))...(((......))).....(((....)))........+...))))))).))))))))))))))).)))))))))))).((((((...(((.....(((((((((.....))))))))).((((.(((.........))).)))).)))...)))))).....((..((((((((((((.((((.....))))))))))))))))...))	0	0	2	0
	PiMatK	-95.58	GGGAUAAUAAUGGAUUUAUAUGGAUCGUUCCAGGUUGAUAGGACUUUAGAACAGAGGAGAUAAAGAUGUAUCAAAUGGGAACGAUCAACCUGGCGGCAGCGCAAAAGAUG+GGGCAACCAGGAACGAUCCAUAUAAACCAAUUAUUAUCCGAGCAUUCAUUUAACUUUUUUUGGGGGGGUUAUCUUUCAAAUGUGCGGCUAAAUUUUUCAGUGGUACGGAGUCAAAUGCUAGAAUACUCGAACCCCUAGCCCGCUCUUAUCGGGCGGCUAGGGGUUUUUUGU	.((((((((((((.(((((((((((((((((.(((((((....((((......)))).((((......))))....(....).)))))))..(((....)))........+((....)).))))))))))))))))))).))))))))))...................(((((((((....))))))))).((((.(((((....)).))).)))).((((.............)))).(((((((((((.((((.....)))))))))))))))......	0	0	2	0
DmRbcL 1.1	cognate	-101.98	GGGAAAGUUUUAAUAUAAGAAGUAGGGAUUCGCAAAUAUAGGACUUUAGAACAGAGGAGAUAAAGAUGUAUAUUAUGGAAUCCCUAAACCUGGCGGCAGCGCAAAAGAUG+GGGAUUUGCGAAUCCCUACUUCUUAUAUUAAAACUUUCCAAGGUCCGCCUCACGGUAUCCAAGUUGAAAGAGAUAAAUUAAACAAGUAUGGCCGUCCACUAUUGGGAUGUACUAUUAAACCGAUACUCGAACCCCUAGCCCGCUCUUAUCGGGCGGCUAGGGGUUUUUUGU	.(((((((((((((((((((((((((((((((((((((((.(.(((((............))))).).))))))....((((((........(((....)))........+)))))))))))))))))))))))))))))))))))))))..((...(((....)))..))...((....)).............((((....(((((.......)))))))))...........((..((((((((((((.((((.....))))))))))))))))...))	0	0	2	0
	AmRbcL	-98.28	GGGAAAGUUUUAAUAUAAGAAGUAGGGAUUCGCAAAUAUAGGACUUUAGAACAGAGGAGAUAAAGAUGUAUAUUAUGGAAUCCCUAAACCUGGCGGCAGCGCAAAAGAUG+GGGAUUUGCGAAUCCCUCCUUCUUAUUCUAAAACUUUCCAAGGUCCGCCUCACGGCAUCCAAGUUGAGAGAGAUAAAUUGAACAAGUACGGCCGUCCCCUAUUGGGAUGUACUAUUAAACCAAUACUCGAACCCCUAGCCCGCUCUUAUCGGGCGGCUAGGGGUUUUUUGU	.(((((((((((..((((((((.(((((((((((((((((.(.(((((............))))).).))))))....((((((........(((....)))........+))))))))))))))))).))))))))..)))))))))))..((...(((....)))..))...((....)).............((((((....((((.....))))))))))...........((..((((((((((((.((((.....))))))))))))))))...))	0	0	2	0
	BzRbcL	-86.88	GGGAAAGUUUUAAUAUAAGAAGUAGGGAUUCGCAAAUAUAGGACUUUAGAACAGAGGAGAUAAAGAUGUAUAUUAUGGAAUCCCUAAACCUGGCGGCAGCGCAAAAGAUG+GGGAUUUGCGAAUCCCCCCUGCUUAUUCUAAAACUUUCCAAGGCCCGCCUCAUGGCAUCCAAGUUGAGAGAGAUAAGUUGAACAAGUAUGGCCGCCCCCUAUUGGGAUGUACUAUUAAACCGAUACUCGAACCCCUAGCCCGCUCUUAUCGGGCGGCUAGGGGUUUUUUGU	.(((((((((((..(((((.((..((((((((((((((((.(.(((((............))))).).))))))....((((((........(((....)))........+))))))))))))))))..)).)))))..)))))))))))..((...(((....)))..)).........(((((..(((.....((((((....(((......))).))))))....)))..)).))).(((((((((((.((((.....)))))))))))))))......	0.075	0.0094	1.925	0.033
	DbRbcL	-103.98	GGGAAAGUUUUAAUAUAAGAAGUAGGGAUUCGCAAAUAUAGGACUUUAGAACAGAGGAGAUAAAGAUGUAUAUUAUGGAAUCCCUAAACCUGGCGGCAGCGCAAAAGAUG+GGGAUUUGCGAAUCCCUACUUCUUAUGUUAAAACUUUCCAAGGUCCGCCUCACGGUAUCCAAGUUGAAAGAGAUAAAUUAAACAAGUAUGGCCGUCCCCUAUUGGGAUGUACUAUUAAACCGAUACUCGAACCCCUAGCCCGCUCUUAUCGGGCGGCUAGGGGUUUUUUGU	.(((((((((((((((((((((((((((((((((((((((.(.(((((............))))).).))))))....((((((........(((....)))........+)))))))))))))))))))))))))))))))))))))))..((...(((....)))..))...((....)).............((((....((((((.....))))))))))...........((..((((((((((((.((((.....))))))))))))))))...))	0	0	2	0
	DfRbcL	-90.48	GGGAAAGUUUUAAUAUAAGAAGUAGGGAUUCGCAAAUAUAGGACUUUAGAACAGAGGAGAUAAAGAUGUAUAUUAUGGAAUCCCUAAACCUGGCGGCAGCGCAAAAGAUG+GGGAUCUACGAAUCCCUACCGCAUAUAUUAAAACUUUCCAAGGUCCACCUCAUGGCAUCCAAGUUGAGAGAGAUAAAUUGAACAAGUAUGGCCGUCCCUUAUUGGGAUGUACUAUUAAACCAAUACUCGAACCCCUAGCCCGCUCUUAUCGGGCGGCUAGGGGUUUUUUGU	.((((((((((((((((.(..(((((((((((..((((((.(.(((((............))))).).)))))).((((.((((........(((....)))........+)))))))))))))))))))..).)))))))))))))))).........(((((((...)))...)))).(((....((((.......((((.((((((.....))))))..)))).....)))).))).(((((((((((.((((.....)))))))))))))))......	0	0	2	0
	DgRbcL	-101.48	GGGAAAGUUUUAAUAUAAGAAGUAGGGAUUCGCAAAUAUAGGACUUUAGAACAGAGGAGAUAAAGAUGUAUAUUAUGGAAUCCCUAAACCUGGCGGCAGCGCAAAAGAUG+GGGAUUUGCGAAUCCCUACUUCUUAUAUUAAAACUUUUCAAGGUCCGCCUCACGGUAUCCAAGUUGAAAGAGAUAAAUUAAACAAGUAUGGCCGUCCCCUAUUGGGAUGUACUAUUAAACCGAUACUCGAACCCCUAGCCCGCUCUUAUCGGGCGGCUAGGGGUUUUUUGU	.(((((((((((((((((((((((((((((((((((((((.(.(((((............))))).).))))))....((((((........(((....)))........+)))))))))))))))))))))))))))))))))))))))..((...(((....)))..))...((....)).............((((....((((((.....))))))))))...........((..((((((((((((.((((.....))))))))))))))))...))	0	0	2	0
	DpRbcL	-98.18	GGGAAAGUUUUAAUAUAAGAAGUAGGGAUUCGCAAAUAUAGGACUUUAGAACAGAGGAGAUAAAGAUGUAUAUUAUGGAAUCCCUAAACCUGGCGGCAGCGCAAAAGAUG+GGGAUUUGCGAAUACCUACUUCUUAUAUUAAAACUUUCCAAGGUCCGCCUCACGGUAUCCAAGUUGAAAGAGAUAAAUUAAACAAGUAUGGCCGUCCCCUAUUGGGAUGUACUAUUAAACCGAUACUCGAACCCCUAGCCCGCUCUUAUCGGGCGGCUAGGGGUUUUUUGU	.(((((((((((((((((((((((((.(((((((((((((.(.(((((............))))).).))))))....((((((........(((....)))........+))))))))))))).)))))))))))))))))))))))))..((...(((....)))..))...((....)).............((((....((((((.....))))))))))...........((..((((((((((((.((((.....))))))))))))))))...))	0	0	2	0
	EhRbcL	-97.88	GGGAAAGUUUUAAUAUAAGAAGUAGGGAUUCGCAAAUAUAGGACUUUAGAACAGAGGAGAUAAAGAUGUAUAUUAUGGAAUCCCUAAACCUGGCGGCAGCGCAAAAGAUG+GGGAUUUGCGAAUUCCUAAAGCUUAUACUAAAACUUUCCAAGGCCCGCCUCAUGGCAUCCAAUCUGAGAGAGAUAAAUUGAACAAGUACGGCCGCCCCCUAUUGGGCUGUACUAUUAAACCUAUACUCGAACCCCUAGCCCGCUCUUAUCGGGCGGCUAGGGGUUUUUUGU	.(((((((((((.((((((...((((((((((((((((((.(.(((((............))))).).))))))....((((((........(((....)))........+))))))))))))))))))...)))))).))))))))))).......(((....))).....((((.....))))..........(((((((((...........)))))))))...........((..((((((((((((.((((.....))))))))))))))))...))	0	0	2	0
	MbRbcL	-88.98	GGGAAAGUUUUAAUAUAAGAAGUAGGGAUUCGCAAAUAUAGGACUUUAGAACAGAGGAGAUAAAGAUGUAUAUUAUGGAAUCCCUAAACCUGGCGGCAGCGCAAAAGAUG+GGGAUCUACGAAUCCCUACCGCGUAUACAAAAACUUUCCAAGGACCACCGCAUGGGAUCCAAGUUGAGAGAGAUAAAUUGAACAAGUAUGGACGUCCCCUAUUGGGAUGUACUAUUAAACCUAUACUCGAACCCCUAGCCCGCUCUUAUCGGGCGGCUAGGGGUUUUUUGU	.((((((((((..((((.(..(((((((((((..((((((.(.(((((............))))).).)))))).((((.((((........(((....)))........+)))))))))))))))))))..).))))..))))))))))..(((.(.((....))).)))...((....)).............((((((((((((((.....)))))))..........)))))))..(((((((((((.((((.....)))))))))))))))......	0.07	0.069	1.93	0
	MlRbcL	-102.28	GGGAAAGUUUUAAUAUAAGAAGUAGGGAUUCGCAAAUAUAGGACUUUAGAACAGAGGAGAUAAAGAUGUAUAUUAUGGAAUCCCUAAACCUGGCGGCAGCGCAAAAGAUG+GGGAUUUGCGAAUCCCUAAUUCUUAUAUUAAAACUUUCCAAGGUCCACCUCAUGGUAUCCAAGUUGAGAGAGAUAAAUUGAACAAGUAUGGACGUCCCCUAUUGGGAUGUACUAUUAAACCUAUACUCGAACCCCUAGCCCGCUCUUAUCGGGCGGCUAGGGGUUUUUUGU	.((((((((((((((((((((.((((((((((((((((((.(.(((((............))))).).))))))....((((((........(((....)))........+)))))))))))))))))).))))))))))))))))))))..((...(((....)))..))...((....)).............((((((((((((((.....)))))))..........)))))))..(((((((((((.((((.....)))))))))))))))......	0	0	2	0
	MsRbcL	-104.18	GGGAAAGUUUUAAUAUAAGAAGUAGGGAUUCGCAAAUAUAGGACUUUAGAACAGAGGAGAUAAAGAUGUAUAUUAUGGAAUCCCUAAACCUGGCGGCAGCGCAAAAGAUG+GGGAUUUGCGAAUUCCUACUUCUUAUAUUAAAACUUUCCAGGGUCCGCCUCACGGUAUCCAAGUUGAAAGAGAUAAAUUAAACAAGUAUGGCCGUCCCCUAUUGGGAUGUACUAUUAAACCGAUACUCGAACCCCUAGCCCGCUCUUAUCGGGCGGCUAGGGGUUUUUUGU	.(((((((((((((((((((((((((((((((((((((((.(.(((((............))))).).))))))....((((((........(((....)))........+))))))))))))))))))))))))))))))))))))))).(((((((.....))).))))...((....)).............((((....((((((.....))))))))))...........((..((((((((((((.((((.....))))))))))))))))...))	0	0	2	0
DmTrnL 1.3	cognate	-109.98	GGGUGAUGGAGUGAAUUGAAUGAUUUGAUCAGUGAAUAUAUGGACUUUAGAACAGAGGAGAUAAAGAUGAUAUAUAUGCUGAUCAAAAACCUGGCGGCAGCGCAAAAGAUG+GGGUAUUCACUGAUCAAAUCAUUCAAUUCACUCCAUCAUAGUCUGAUAGAUCUUUUGAAGAACUGAUUAAUCGGACGAGAAUAAAGAGAGAGUCCCAUUCUACAUGUCAAUACUGACAACAAUUACUCGAACCCCUAGCCCGCUCUUAUCGGGCGGCUAGGGGUUUUUUGU	...(((((((((((((((((((((((((((((((((((......(((((............)))))..........(((((.(((......))))))))............+...)))))))))))))))))))))))))))))))))))..(((((((.((((.(((...)))..)))).)))))))............(((((...)))))...(((((....)))))......((..((((((((((((.((((.....))))))))))))))))...))	0	0	2	0
	AeTrnL-UAA	-82.98	GGGUGAUGGAGUGAAUUGAAUGAUUUGAUCAGUGAAUAUAUGGACUUUAGAACAGAGGAGAUAAAGAUGAUAUAUAUGCUGAUCAAAAACCUGGCGGCAGCGCAAAAGAUG+GGGUAUUAAUUGAUCAAAUUCAUUCCAUGAUAGUCUGAUAGAUUUUUUGAAGAACUUAUUAAUCAGACGAGAAUAAAGAUAGAGUCCCAUUCUACAUGUCAAUACCGACAAUAAUGAAAUUUAUACUCGAACCCCUAGCCCGCUCUUAUCGGGCGGCUAGGGGUUUUUUGU	.....((((((((((((......(((((((((((.((((((.(.(((((............))))).).)))))).)))))))))))......(((....)))........+.(((........))).))))))))))))....(((((((.(((..(((...)))...))).)))))))...........((((((...))))))..((((......))))..............((..((((((((((((.((((.....))))))))))))))))...))	0.14	0.14	1.86	0
	AmTrnL-UAA	-86.58	GGGUGAUGGAGUGAAUUGAAUGAUUUGAUCAGUGAAUAUAUGGACUUUAGAACAGAGGAGAUAAAGAUGAUAUAUAUGCUGAUCAAAAACCUGGCGGCAGCGCAAAAGAUG+GGGUAUUAAUUGAUCAAAUUCACUCCAUGAUAGUCUGAUAGAUUUUUUGAAGAACUGAUUAAUCAGACGAGAAUAAAGAUAGAGUCCCAUUCUACAUGUCAAUACCGACAAUAAUGAAAUUUAUACUCGAACCCCUAGCCCGCUCUUAUCGGGCGGCUAGGGGUUUUUUGU	.....((((((((((((......(((((((((((.((((((.(.(((((............))))).).)))))).)))))))))))......(((....)))........+.(((........))).))))))))))))....(((((((.((((.(((...)))..)))).)))))))...........((((((...))))))..((((......))))..............((..((((((((((((.((((.....))))))))))))))))...))	0.012	0.012	1.988	0
	BzTrnL-UAA	-89.98	GGGUGAUGGAGUGAAUUGAAUGAUUUGAUCAGUGAAUAUAUGGACUUUAGAACAGAGGAGAUAAAGAUGAUAUAUAUGCUGAUCAAAAACCUGGCGGCAGCGCAAAAGAUG+GGGUAUUCAUUGAUCAAAUCAUUUACUCCAUCGUAAUCUGAUAGAUCUUUUGAAGAAUUGAUUAAUCGGACGAGAAUAAAGAUAGAGUCCCGUUCUACAUGUCAAUAUCGACAACAAUGCAAUUACUCGAACCCCUAGCCCGCUCUUAUCGGGCGGCUAGGGGUUUUUUGU	....((((((((.....(((((((((((((((((((((......(((((............)))))..........(((((.(((......))))))))............+...)))))))))))))))))))))))))))))....((((((.((((.(((...)))..)))).))))))..(((((...(((...)))..)))))...((((......))))...........((..((((((((((((.((((.....))))))))))))))))...))	0.0029	0.0029	1.9971	0
	DbTrnL-UAA	-97.48	GGGUGAUGGAGUGAAUUGAAUGAUUUGAUCAGUGAAUAUAUGGACUUUAGAACAGAGGAGAUAAAGAUGAUAUAUAUGCUGAUCAAAAACCUGGCGGCAGCGCAAAAGAUG+GGGUAUUCACUGAUCAAAUCAUUCACUCCAUCAUAGUCUGAUAGAUCUUUUGAAGAACUGAUUAAUCGGACGAGAAUAAAGAGAGAGUCCCAUUCUACAUGUCAAUACUGACAACAAUGAAAUUACUCGAACCCCUAGCCCGCUCUUAUCGGGCGGCUAGGGGUUUUUUGU	...((((((((((((.....((((((((((((((((((......(((((............)))))..........(((((.(((......))))))))............+...))))))))))))))))))))))))))))))..(((((((.((((.(((...)))..)))).)))))))............(((((...)))))...(((((....)))))...........((..((((((((((((.((((.....))))))))))))))))...))	0	0	2	0
	DpTrnL-UAA	-107.28	GGGUGAUGGAGUGAAUUGAAUGAUUUGAUCAGUGAAUAUAUGGACUUUAGAACAGAGGAGAUAAAGAUGAUAUAUAUGCUGAUCAAAAACCUGGCGGCAGCGCAAAAGAUG+GGGUAUUCACUGAUCAAAUCAUUCAAUUCACUUCAUCAUAGUCUGAUAGAUCUUUUGAAGAACUGAUUAAUCGGACGAGAAUAAAGAGAGAGUCCCAUUCUACAUGUCAAUACUGACAAUAAUUACUCGAACCCCUAGCCCGCUCUUAUCGGGCGGCUAGGGGUUUUUUGU	...(((((((((((((((((((((((((((((((((((......(((((............)))))..........(((((.(((......))))))))............+...)))))))))))))))))))))))))))))))))))..(((((((.((((.(((...)))..)))).)))))))............(((((...)))))...(((((....)))))......((..((((((((((((.((((.....))))))))))))))))...))	0	0	2	0
	MlTrnL-UAA	-90.28	GGGUGAUGGAGUGAAUUGAAUGAUUUGAUCAGUGAAUAUAUGGACUUUAGAACAGAGGAGAUAAAGAUGAUAUAUAUGCUGAUCAAAAACCUGGCGGCAGCGCAAAAGAUG+GGGUAUUCAUUGAUCAAAUCGUUUACUCCAUUAUAGUCUGAUAGAUCCUUUGAAGAACUGAUUAAUCAGACGAGAAUAAAGAUAGAGUCCCAUUCUACAUGUCAAUACCGACAACAAUGAAAUUACUCGAACCCCUAGCCCGCUCUUAUCGGGCGGCUAGGGGUUUUUUGU	...(((((((((.....(((((((((((((((((((((......(((((............)))))..........(((((.(((......))))))))............+...))))))))))))))))))))))))))))))..(((((((.((((............)))).)))))))...........((((((...))))))..((((......))))...........((..((((((((((((.((((.....))))))))))))))))...))	0.0074	0.0074	1.9926	0
References
[1] Zadeh JN, Steenberg CD, Bois JS, Wolfe BR, Pierce MB, Khan AR, et al. NUPACK: Analysis and design of nucleic acid systems. J Comput Chem 2011;32:170Ð3. https://doi.org/10.1002/jcc.21596.
